# Supplementary material for: Dichlorido(dimethyl sulfoxide-κS)(η6-mesitylene)ruthenium(II)
Source: Acta Crystallogr Sect E Struct Rep Online. 2011 Feb 12;67(Pt 3):m319. doi: 10.1107/S160053681100314X (PMC3052171; doi:10.1107/S160053681100314X)
Supplement: Supplementary file 1 [file e-67-0m319-sup1.cif]

##############################################################################
###                                                                        ###
###        Electronic paper (Acta Crystallographica Section E)             ###
###                                                                        ###
##############################################################################
#                                                                            #
# This CIF contains the data in a paper accepted for publication in Acta     #
# Crystallographica Section E. It conforms to the requirements of Notes      #
# for Authors for Section E, and has been peer reviewed under the auspices   #
# of the IUCr Commission on Journals.                                        #
#                                                                            #
# Full details of the Crystallographic Information File format               #
# are given in the paper "The Crystallographic Information File (CIF):       #
# a New Standard Archive File for Crystallography" by S. R. Hall, F. H.      #
# Allen and I. D. Brown [Acta Cryst. (1991), A47, 655-685].                  #
#                                                                            #
# The current version of the core CIF dictionary is obtainable from          #
# ftp://ftp.iucr.org/pub/cif_core.dic. The current version number is 2.4.    #
#                                                                            #
# Software is freely available for graphical display of the structure(s) in  #
# this CIF.  For information consult the CIF home page http://www.iucr.org/  #
# cif/home.html                                                              #
#                                                                            #
# This file may be used for bona fide research purposes within the           #
# scientific community so long as proper attribution is given to the journal # 
# article from which it was obtained.                                        #
#                                                                            #
##############################################################################
                                             
data_I
_audit_creation_method     SHELXL-97
_chemical_name_systematic
;
Dichlorido(dimethyl sulfoxide-\k<i>S</i>)(\h^6^-mesitylene)ruthenium(II)
;
_chemical_name_common     ?
_chemical_formula_moiety     'C11 H18 Cl2 O Ru S'
_chemical_formula_sum     'C11 H18 Cl2 O Ru S'
_chemical_formula_iupac     '[Ru Cl2 (C9 H12) (C2 H6 O S)]'
_chemical_formula_weight     370.28
_chemical_melting_point     ?
_symmetry_cell_setting     monoclinic
_symmetry_space_group_name_H-M     'P 21/n'
_symmetry_space_group_name_Hall     '-P 2yn'
loop_
    _symmetry_equiv_pos_as_xyz
    'x, y, z'
    '-x+1/2, y+1/2, -z+1/2'
    '-x, -y, -z'
    'x-1/2, -y-1/2, z-1/2'
_cell_length_a     8.1184(4)
_cell_length_b     22.9372(13)
_cell_length_c     8.3417(4)
_cell_angle_alpha     90.00
_cell_angle_beta     116.443(3)
_cell_angle_gamma     90.00
_cell_volume     1390.82(12)
_cell_formula_units_Z     4
_cell_measurement_reflns_used     16004
_cell_measurement_theta_min     1.91
_cell_measurement_theta_max     27.23
_cell_measurement_temperature     100(2)
_exptl_crystal_description     block
_exptl_crystal_colour     'light red'
_exptl_crystal_size_max     0.24
_exptl_crystal_size_mid     0.15
_exptl_crystal_size_min     0.09
_exptl_crystal_density_diffrn     1.768
_exptl_crystal_density_meas     ?
_exptl_crystal_density_method     'not measured'
_exptl_crystal_F_000     744
_exptl_absorpt_coefficient_mu     1.639
_exptl_absorpt_correction_type     multi-scan
_exptl_absorpt_process_details
;
(Blessing, 1995)
;
_exptl_absorpt_correction_T_min     0.6301
_exptl_absorpt_correction_T_max     0.9943
_exptl_special_details
;
Anal. calc. for C~11~H~18~Cl~2~ORuS (370.29 g/mol) C 35.68, H 4.90%; found C
35.42, H 4.98%. ^1^H NMR (250 MHz, DMSO-<i>d</i>~6~, 300 K) \d = 2.14 (s, 9H,
CH~3~), 2.54 (s, 6H, DMSO), 5.46 (s, 3H, CH) p.p.m.; ^13^C NMR (75 MHz,
DMSO-<i>d</i>~6~, 300 K) \d = 18.2 (CH~3~), 40.4 (DMSO), 82.0 (CH), 104.8
(<i>C</i>CH~3~) p.p.m.. IR (neat, ATR) \n = 3063 w, 3024 m, 2963 w, 2931 w,
1525 m, 1447 m, 1408 m, 1377 m, 1303 m, 1286 m, 1105 s, 1034 m, 1008
<i>versus</i>, 983 s, 971 m, 932 m, 905 m, 887 m, 721 m, 680 m, 641 m, 507 w,
415 s cm^-1^.
;
_diffrn_ambient_temperature     100(2)
_diffrn_radiation_type     MoK\a
_diffrn_radiation_wavelength     0.71073
_diffrn_radiation_source     'fine-focus sealed tube'
_diffrn_radiation_monochromator     graphite
_diffrn_measurement_device_type     'Stoe IPDS 2T'
_diffrn_measurement_device     '2-circle goniometer'
_diffrn_measurement_method     'rotation method'
_diffrn_detector_area_resol_mean     6.67
_diffrn_reflns_number     9737
_diffrn_reflns_av_R_equivalents     0.0514
_diffrn_reflns_av_sigmaI/netI     0.0392
_diffrn_reflns_theta_min     2.91
_diffrn_reflns_theta_max     26.70
_diffrn_reflns_theta_full     25.00
_diffrn_measured_fraction_theta_max     0.998
_diffrn_measured_fraction_theta_full     0.998
_diffrn_reflns_limit_h_min     -10
_diffrn_reflns_limit_h_max     10
_diffrn_reflns_limit_k_min     -28
_diffrn_reflns_limit_k_max     29
_diffrn_reflns_limit_l_min     -9
_diffrn_reflns_limit_l_max     10
_diffrn_standards_number     0
_diffrn_standards_interval_count     .
_diffrn_standards_interval_time     .
_diffrn_standards_decay_%     ?
_refine_special_details
;
Refinement of <i>F</i>^2^ against ALL reflections. The weighted <i>R</i>-factor
<i>wR</i> and goodness of fit <i>S</i> are based on <i>F</i>^2^, conventional
<i>R</i>-factors <i>R</i> are based on <i>F</i>, with <i>F</i> set to zero for
negative <i>F</i>^2^. The threshold expression of <i>F</i>^2^ >
2\s(<i>F</i>^2^) is used only for calculating <i>R</i>-factors(gt) <i>etc</i>.
and is not relevant to the choice of reflections for refinement.
<i>R</i>-factors based on <i>F</i>^2^ are statistically about twice as large
as those based on <i>F</i>, and <i>R</i>- factors based on ALL data will be
even larger.
;
_reflns_number_total     2935
_reflns_number_gt     2753
_reflns_threshold_expression     I>2\s(I)
_refine_ls_structure_factor_coef     Fsqd
_refine_ls_matrix_type     full
_refine_ls_R_factor_all     0.0203
_refine_ls_R_factor_gt     0.0174
_refine_ls_wR_factor_gt     0.0430
_refine_ls_wR_factor_ref     0.0436
_refine_ls_goodness_of_fit_ref     1.041
_refine_ls_restrained_S_all     1.041
_refine_ls_number_reflns     2935
_refine_ls_number_parameters     150
_refine_ls_number_restraints     0
_refine_ls_hydrogen_treatment     constr
_refine_ls_weighting_scheme     calc
_refine_ls_weighting_details
         'calc w=1/[\s^2^(Fo^2^)+(0.0208P)^2^+0.7420P] where P=(Fo^2^+2Fc^2^)/3'
_atom_sites_solution_hydrogens     geom
_atom_sites_solution_primary     direct
_atom_sites_solution_secondary     difmap
_refine_ls_shift/su_max     0.002
_refine_ls_shift/su_mean     0.000
_refine_diff_density_max     0.423
_refine_diff_density_min     -0.705
_refine_ls_extinction_method     none
_refine_ls_extinction_coef     ?
loop_
    _atom_type_symbol
    _atom_type_description
    _atom_type_scat_dispersion_real
    _atom_type_scat_dispersion_imag
    _atom_type_scat_source
    'C' 'C' 0.0033 0.0016
                         'International Tables Vol C Tables 4.2.6.8 and 6.1.1.4'
    'H' 'H' 0.0000 0.0000
                         'International Tables Vol C Tables 4.2.6.8 and 6.1.1.4'
    'O' 'O' 0.0106 0.0060
                         'International Tables Vol C Tables 4.2.6.8 and 6.1.1.4'
    'S' 'S' 0.1246 0.1234
                         'International Tables Vol C Tables 4.2.6.8 and 6.1.1.4'
    'Cl' 'Cl' 0.1484 0.1585
                         'International Tables Vol C Tables 4.2.6.8 and 6.1.1.4'
    'Ru' 'Ru' -1.2594 0.8363
                         'International Tables Vol C Tables 4.2.6.8 and 6.1.1.4'
_computing_data_collection     'X-AREA (Stoe & Cie, 2001)'
_computing_cell_refinement     'X-AREA (Stoe & Cie, 2001)'
_computing_data_reduction     'X-RED (Stoe & Cie, 2001)'
_computing_structure_solution     'SIR92 (Altomare <i>et al.</i>, 1993)'
_computing_structure_refinement     'SHELXL97 (Sheldrick, 2008)'
_computing_molecular_graphics     'DIAMOND (Brandenburg, 2007)'
_computing_publication_material     'WinGX (Farrugia, 1999)'
loop_
    _atom_site_type_symbol
    _atom_site_label
    _atom_site_fract_x
    _atom_site_fract_y
    _atom_site_fract_z
    _atom_site_U_iso_or_equiv
    _atom_site_adp_type
    _atom_site_calc_flag
    _atom_site_refinement_flags
    _atom_site_occupancy
    _atom_site_disorder_assembly
    _atom_site_disorder_group
    C C1 0.1365(2) 0.08700(8) -0.1389(2) 0.0176(4) Uani d . 1 . .
    C C2 0.2204(2) 0.03526(7) -0.0475(2) 0.0172(3) Uani d . 1 . .
    H H2 0.2639 0.0074 -0.1039 0.021 Uiso calc R 1 . .
    C C3 0.2406(2) 0.02437(7) 0.1282(2) 0.0168(3) Uani d . 1 . .
    C C4 0.1758(2) 0.06592(7) 0.2106(2) 0.0162(3) Uani d . 1 . .
    H H4 0.1889 0.0588 0.3279 0.019 Uiso calc R 1 . .
    C C5 0.0910(2) 0.11842(7) 0.1211(2) 0.0161(3) Uani d . 1 . .
    C C6 0.0741(2) 0.12862(7) -0.0535(2) 0.0168(3) Uani d . 1 . .
    H H6 0.0201 0.1639 -0.1137 0.020 Uiso calc R 1 . .
    C C7 0.1190(3) 0.09819(10) -0.3227(2) 0.0283(4) Uani d . 1 . .
    H H7A 0.2138 0.0762 -0.3392 0.042 Uiso calc R 1 . .
    H H7B 0.1348 0.1399 -0.3369 0.042 Uiso calc R 1 . .
    H H7C -0.0030 0.0858 -0.4122 0.042 Uiso calc R 1 . .
    C C8 0.3318(3) -0.03050(8) 0.2244(3) 0.0257(4) Uani d . 1 . .
    H H8A 0.3877 -0.0238 0.3539 0.039 Uiso calc R 1 . .
    H H8B 0.4273 -0.0420 0.1891 0.039 Uiso calc R 1 . .
    H H8C 0.2400 -0.0616 0.1930 0.039 Uiso calc R 1 . .
    C C9 0.0139(2) 0.16108(8) 0.2056(3) 0.0244(4) Uani d . 1 . .
    H H9A -0.1136 0.1506 0.1753 0.037 Uiso calc R 1 . .
    H H9B 0.0174 0.2004 0.1609 0.037 Uiso calc R 1 . .
    H H9C 0.0875 0.1602 0.3359 0.037 Uiso calc R 1 . .
    C C10 0.5260(2) 0.16583(7) 0.5447(2) 0.0178(3) Uani d . 1 . .
    H H10A 0.5907 0.1970 0.6298 0.027 Uiso calc R 1 . .
    H H10B 0.6034 0.1309 0.5755 0.027 Uiso calc R 1 . .
    H H10C 0.4105 0.1570 0.5500 0.027 Uiso calc R 1 . .
    C C11 0.7007(2) 0.21278(7) 0.3628(2) 0.0169(3) Uani d . 1 . .
    H H11A 0.6939 0.2315 0.2544 0.025 Uiso calc R 1 . .
    H H11B 0.7841 0.1793 0.3935 0.025 Uiso calc R 1 . .
    H H11C 0.7470 0.2408 0.4618 0.025 Uiso calc R 1 . .
    O O1 0.35990(15) 0.24130(5) 0.28238(15) 0.0164(2) Uani d . 1 . .
    S S1 0.47771(5) 0.188752(16) 0.32416(5) 0.01120(8) Uani d . 1 . .
    Cl Cl1 0.65955(5) 0.066716(17) 0.30769(5) 0.01704(9) Uani d . 1 . .
    Cl Cl2 0.50102(5) 0.159381(18) -0.04032(5) 0.01767(9) Uani d . 1 . .
    Ru Ru1 0.364774(16) 0.110410(5) 0.124893(15) 0.01033(5) Uani d . 1 . .
loop_
    _atom_site_aniso_label
    _atom_site_aniso_U_11
    _atom_site_aniso_U_22
    _atom_site_aniso_U_33
    _atom_site_aniso_U_12
    _atom_site_aniso_U_13
    _atom_site_aniso_U_23
    C1 0.0100(8) 0.0246(9) 0.0132(8) -0.0059(6) 0.0007(6) -0.0026(6)
    C2 0.0133(8) 0.0158(7) 0.0200(8) -0.0048(6) 0.0052(6) -0.0089(6)
    C3 0.0126(7) 0.0115(7) 0.0229(8) -0.0046(6) 0.0048(6) -0.0011(6)
    C4 0.0138(8) 0.0175(8) 0.0167(8) -0.0050(6) 0.0062(6) 0.0005(6)
    C5 0.0102(8) 0.0152(7) 0.0219(8) -0.0033(6) 0.0063(7) -0.0044(6)
    C6 0.0075(7) 0.0165(8) 0.0200(8) -0.0007(6) 0.0003(6) 0.0032(6)
    C7 0.0219(10) 0.0449(11) 0.0126(8) -0.0066(8) 0.0029(7) -0.0010(8)
    C8 0.0215(9) 0.0144(8) 0.0358(10) -0.0009(7) 0.0079(8) 0.0028(7)
    C9 0.0184(9) 0.0226(9) 0.0368(10) -0.0024(7) 0.0165(8) -0.0075(8)
    C10 0.0231(9) 0.0162(8) 0.0126(7) -0.0017(7) 0.0067(7) -0.0004(6)
    C11 0.0140(8) 0.0169(8) 0.0189(8) -0.0046(6) 0.0065(6) -0.0047(6)
    O1 0.0164(6) 0.0114(5) 0.0179(5) 0.0031(4) 0.0044(5) -0.0005(4)
    S1 0.01161(18) 0.00975(17) 0.01084(17) -0.00026(13) 0.00373(14) -0.00063(13)
    Cl1 0.01246(19) 0.01451(18) 0.01854(19) 0.00243(14) 0.00185(15) -0.00313(14)
    Cl2 0.01695(19) 0.0227(2) 0.01450(18) -0.00450(15) 0.00802(15) -0.00160(14)
    Ru1 0.00945(8) 0.00984(7) 0.01029(8) -0.00034(4) 0.00314(5) -0.00124(4)
_geom_special_details
;
All s.u.'s (except the s.u. in the dihedral angle between two l.s. planes) are
estimated using the full covariance matrix. The cell s.u.'s are taken into
account individually in the estimation of s.u.'s in distances, angles and
torsion angles; correlations between s.u.'s in cell parameters are only used
when they are defined by crystal symmetry. An approximate (isotropic)
treatment of cell s.u.'s is used for estimating s.u.'s involving l.s. planes.
;
loop_
    _geom_bond_atom_site_label_1
    _geom_bond_atom_site_label_2
    _geom_bond_site_symmetry_2
    _geom_bond_distance
    _geom_bond_publ_flag
    C1 C2 . 1.411(2) ?
    C1 C6 . 1.413(3) ?
    C1 C7 . 1.498(2) ?
    C1 Ru1 . 2.2209(15) yes
    C2 C3 . 1.423(2) ?
    C2 Ru1 . 2.2162(15) yes
    C2 H2 . 0.9500 ?
    C3 C4 . 1.407(2) ?
    C3 C8 . 1.499(2) ?
    C3 Ru1 . 2.2219(16) yes
    C4 C5 . 1.423(2) ?
    C4 Ru1 . 2.2097(16) yes
    C4 H4 . 0.9500 ?
    C5 C6 . 1.420(2) ?
    C5 C9 . 1.496(2) ?
    C5 Ru1 . 2.2160(17) yes
    C6 Ru1 . 2.1978(15) yes
    C6 H6 . 0.9500 ?
    C7 H7A . 0.9800 ?
    C7 H7B . 0.9800 ?
    C7 H7C . 0.9800 ?
    C8 H8A . 0.9800 ?
    C8 H8B . 0.9800 ?
    C8 H8C . 0.9800 ?
    C9 H9A . 0.9800 ?
    C9 H9B . 0.9800 ?
    C9 H9C . 0.9800 ?
    C10 S1 . 1.7807(16) ?
    C10 H10A . 0.9800 ?
    C10 H10B . 0.9800 ?
    C10 H10C . 0.9800 ?
    C11 S1 . 1.7792(17) ?
    C11 H11A . 0.9800 ?
    C11 H11B . 0.9800 ?
    C11 H11C . 0.9800 ?
    O1 S1 . 1.4806(11) ?
    S1 Ru1 . 2.3399(4) yes
    Cl1 Ru1 . 2.4097(4) yes
    Cl2 Ru1 . 2.3963(4) yes
loop_
    _geom_angle_atom_site_label_1
    _geom_angle_atom_site_label_2
    _geom_angle_atom_site_label_3
    _geom_angle_site_symmetry_1
    _geom_angle_site_symmetry_3
    _geom_angle
    _geom_angle_publ_flag
    C2 C1 C6 . . 119.41(15) ?
    C2 C1 C7 . . 120.01(17) ?
    C6 C1 C7 . . 120.56(17) ?
    C2 C1 Ru1 . . 71.28(9) ?
    C6 C1 Ru1 . . 70.47(9) ?
    C7 C1 Ru1 . . 129.03(12) ?
    C1 C2 C3 . . 120.71(15) ?
    C1 C2 Ru1 . . 71.64(9) ?
    C3 C2 Ru1 . . 71.52(9) ?
    C1 C2 H2 . . 119.6 ?
    C3 C2 H2 . . 119.6 ?
    Ru1 C2 H2 . . 129.7 ?
    C4 C3 C2 . . 119.20(15) ?
    C4 C3 C8 . . 120.71(16) ?
    C2 C3 C8 . . 120.09(16) ?
    C4 C3 Ru1 . . 71.02(9) ?
    C2 C3 Ru1 . . 71.09(9) ?
    C8 C3 Ru1 . . 129.33(12) ?
    C3 C4 C5 . . 121.05(16) ?
    C3 C4 Ru1 . . 71.97(10) ?
    C5 C4 Ru1 . . 71.49(10) ?
    C3 C4 H4 . . 119.5 ?
    C5 C4 H4 . . 119.5 ?
    Ru1 C4 H4 . . 129.6 ?
    C6 C5 C4 . . 118.76(15) ?
    C6 C5 C9 . . 120.37(16) ?
    C4 C5 C9 . . 120.83(16) ?
    C6 C5 Ru1 . . 70.54(9) ?
    C4 C5 Ru1 . . 71.01(9) ?
    C9 C5 Ru1 . . 132.43(12) ?
    C1 C6 C5 . . 120.86(15) ?
    C1 C6 Ru1 . . 72.24(9) ?
    C5 C6 Ru1 . . 71.93(9) ?
    C1 C6 H6 . . 119.6 ?
    C5 C6 H6 . . 119.6 ?
    Ru1 C6 H6 . . 128.6 ?
    C1 C7 H7A . . 109.5 ?
    C1 C7 H7B . . 109.5 ?
    H7A C7 H7B . . 109.5 ?
    C1 C7 H7C . . 109.5 ?
    H7A C7 H7C . . 109.5 ?
    H7B C7 H7C . . 109.5 ?
    C3 C8 H8A . . 109.5 ?
    C3 C8 H8B . . 109.5 ?
    H8A C8 H8B . . 109.5 ?
    C3 C8 H8C . . 109.5 ?
    H8A C8 H8C . . 109.5 ?
    H8B C8 H8C . . 109.5 ?
    C5 C9 H9A . . 109.5 ?
    C5 C9 H9B . . 109.5 ?
    H9A C9 H9B . . 109.5 ?
    C5 C9 H9C . . 109.5 ?
    H9A C9 H9C . . 109.5 ?
    H9B C9 H9C . . 109.5 ?
    S1 C10 H10A . . 109.5 ?
    S1 C10 H10B . . 109.5 ?
    H10A C10 H10B . . 109.5 ?
    S1 C10 H10C . . 109.5 ?
    H10A C10 H10C . . 109.5 ?
    H10B C10 H10C . . 109.5 ?
    S1 C11 H11A . . 109.5 ?
    S1 C11 H11B . . 109.5 ?
    H11A C11 H11B . . 109.5 ?
    S1 C11 H11C . . 109.5 ?
    H11A C11 H11C . . 109.5 ?
    H11B C11 H11C . . 109.5 ?
    O1 S1 C11 . . 106.80(8) ?
    O1 S1 C10 . . 107.79(8) ?
    C11 S1 C10 . . 99.56(8) ?
    O1 S1 Ru1 . . 116.76(5) ?
    C11 S1 Ru1 . . 114.32(6) ?
    C10 S1 Ru1 . . 110.09(6) ?
    C6 Ru1 C4 . . 67.42(6) ?
    C6 Ru1 C5 . . 37.53(6) ?
    C4 Ru1 C5 . . 37.50(6) ?
    C6 Ru1 C2 . . 67.06(6) ?
    C4 Ru1 C2 . . 66.92(6) ?
    C5 Ru1 C2 . . 79.51(6) ?
    C6 Ru1 C1 . . 37.29(7) ?
    C4 Ru1 C1 . . 79.38(6) ?
    C5 Ru1 C1 . . 67.47(6) ?
    C2 Ru1 C1 . . 37.08(6) ?
    C6 Ru1 C3 . . 79.68(6) ?
    C4 Ru1 C3 . . 37.01(6) ?
    C5 Ru1 C3 . . 67.42(6) ?
    C2 Ru1 C3 . . 37.40(6) ?
    C1 Ru1 C3 . . 67.33(6) ?
    C6 Ru1 S1 . . 107.34(5) ?
    C4 Ru1 S1 . . 103.51(4) ?
    C5 Ru1 S1 . . 91.13(4) ?
    C2 Ru1 S1 . . 170.04(5) ?
    C1 Ru1 S1 . . 141.22(5) ?
    C3 Ru1 S1 . . 135.20(5) ?
    C6 Ru1 Cl2 . . 98.80(5) ?
    C4 Ru1 Cl2 . . 165.32(4) ?
    C5 Ru1 Cl2 . . 132.05(5) ?
    C2 Ru1 Cl2 . . 103.74(5) ?
    C1 Ru1 Cl2 . . 86.49(5) ?
    C3 Ru1 Cl2 . . 138.75(5) ?
    S1 Ru1 Cl2 . . 85.030(14) yes
    C6 Ru1 Cl1 . . 166.37(4) ?
    C4 Ru1 Cl1 . . 103.89(4) ?
    C5 Ru1 Cl1 . . 138.64(5) ?
    C2 Ru1 Cl1 . . 100.16(5) ?
    C1 Ru1 Cl1 . . 132.98(5) ?
    C3 Ru1 Cl1 . . 87.19(4) ?
    S1 Ru1 Cl1 . . 84.567(14) yes
    Cl2 Ru1 Cl1 . . 88.636(15) yes
loop_
    _geom_torsion_atom_site_label_1
    _geom_torsion_atom_site_label_2
    _geom_torsion_atom_site_label_3
    _geom_torsion_atom_site_label_4
    _geom_torsion_site_symmetry_1
    _geom_torsion_site_symmetry_2
    _geom_torsion_site_symmetry_3
    _geom_torsion_site_symmetry_4
    _geom_torsion
    _geom_torsion_publ_flag
    C6 C1 C2 C3 . . . . 0.8(2) ?
    C7 C1 C2 C3 . . . . 179.05(15) ?
    Ru1 C1 C2 C3 . . . . 54.15(14) ?
    C6 C1 C2 Ru1 . . . . -53.39(13) ?
    C7 C1 C2 Ru1 . . . . 124.90(15) ?
    C1 C2 C3 C4 . . . . 0.0(2) ?
    Ru1 C2 C3 C4 . . . . 54.18(13) ?
    C1 C2 C3 C8 . . . . -179.36(15) ?
    Ru1 C2 C3 C8 . . . . -125.15(15) ?
    C1 C2 C3 Ru1 . . . . -54.21(14) ?
    C2 C3 C4 C5 . . . . -0.1(2) ?
    C8 C3 C4 C5 . . . . 179.26(15) ?
    Ru1 C3 C4 C5 . . . . 54.15(14) ?
    C2 C3 C4 Ru1 . . . . -54.21(13) ?
    C8 C3 C4 Ru1 . . . . 125.12(15) ?
    C3 C4 C5 C6 . . . . -0.6(2) ?
    Ru1 C4 C5 C6 . . . . 53.79(13) ?
    C3 C4 C5 C9 . . . . 176.92(15) ?
    Ru1 C4 C5 C9 . . . . -128.72(15) ?
    C3 C4 C5 Ru1 . . . . -54.37(14) ?
    C2 C1 C6 C5 . . . . -1.4(2) ?
    C7 C1 C6 C5 . . . . -179.70(15) ?
    Ru1 C1 C6 C5 . . . . -55.19(13) ?
    C2 C1 C6 Ru1 . . . . 53.77(13) ?
    C7 C1 C6 Ru1 . . . . -124.51(15) ?
    C4 C5 C6 C1 . . . . 1.3(2) ?
    C9 C5 C6 C1 . . . . -176.18(15) ?
    Ru1 C5 C6 C1 . . . . 55.34(13) ?
    C4 C5 C6 Ru1 . . . . -54.01(13) ?
    C9 C5 C6 Ru1 . . . . 128.48(15) ?
    C1 C6 Ru1 C4 . . . . -102.51(11) ?
    C5 C6 Ru1 C4 . . . . 29.64(9) ?
    C1 C6 Ru1 C5 . . . . -132.15(14) ?
    C1 C6 Ru1 C2 . . . . -29.07(10) ?
    C5 C6 Ru1 C2 . . . . 103.08(11) ?
    C5 C6 Ru1 C1 . . . . 132.15(14) ?
    C1 C6 Ru1 C3 . . . . -65.95(10) ?
    C5 C6 Ru1 C3 . . . . 66.20(10) ?
    C1 C6 Ru1 S1 . . . . 159.72(9) ?
    C5 C6 Ru1 S1 . . . . -68.13(9) ?
    C1 C6 Ru1 Cl2 . . . . 72.21(10) ?
    C5 C6 Ru1 Cl2 . . . . -155.64(9) ?
    C1 C6 Ru1 Cl1 . . . . -50.2(2) ?
    C5 C6 Ru1 Cl1 . . . . 81.9(2) ?
    C3 C4 Ru1 C6 . . . . 103.26(11) ?
    C5 C4 Ru1 C6 . . . . -29.67(9) ?
    C3 C4 Ru1 C5 . . . . 132.92(14) ?
    C3 C4 Ru1 C2 . . . . 29.61(9) ?
    C5 C4 Ru1 C2 . . . . -103.31(11) ?
    C3 C4 Ru1 C1 . . . . 66.25(10) ?
    C5 C4 Ru1 C1 . . . . -66.67(10) ?
    C5 C4 Ru1 C3 . . . . -132.92(14) ?
    C3 C4 Ru1 S1 . . . . -153.33(9) ?
    C5 C4 Ru1 S1 . . . . 73.75(9) ?
    C3 C4 Ru1 Cl2 . . . . 82.2(2) ?
    C5 C4 Ru1 Cl2 . . . . -50.7(2) ?
    C3 C4 Ru1 Cl1 . . . . -65.67(9) ?
    C5 C4 Ru1 Cl1 . . . . 161.41(8) ?
    C4 C5 Ru1 C6 . . . . 131.39(14) ?
    C9 C5 Ru1 C6 . . . . -113.8(2) ?
    C6 C5 Ru1 C4 . . . . -131.39(14) ?
    C9 C5 Ru1 C4 . . . . 114.8(2) ?
    C6 C5 Ru1 C2 . . . . -65.82(10) ?
    C4 C5 Ru1 C2 . . . . 65.57(10) ?
    C9 C5 Ru1 C2 . . . . -179.61(18) ?
    C6 C5 Ru1 C1 . . . . -29.10(10) ?
    C4 C5 Ru1 C1 . . . . 102.29(11) ?
    C9 C5 Ru1 C1 . . . . -142.89(19) ?
    C6 C5 Ru1 C3 . . . . -102.88(10) ?
    C4 C5 Ru1 C3 . . . . 28.51(10) ?
    C9 C5 Ru1 C3 . . . . 143.33(19) ?
    C6 C5 Ru1 S1 . . . . 117.62(9) ?
    C4 C5 Ru1 S1 . . . . -110.99(9) ?
    C9 C5 Ru1 S1 . . . . 3.83(17) ?
    C6 C5 Ru1 Cl2 . . . . 33.29(11) ?
    C4 C5 Ru1 Cl2 . . . . 164.69(7) ?
    C9 C5 Ru1 Cl2 . . . . -80.50(18) ?
    C6 C5 Ru1 Cl1 . . . . -159.32(8) ?
    C4 C5 Ru1 Cl1 . . . . -27.93(12) ?
    C9 C5 Ru1 Cl1 . . . . 86.88(18) ?
    C1 C2 Ru1 C6 . . . . 29.22(10) ?
    C3 C2 Ru1 C6 . . . . -103.49(11) ?
    C1 C2 Ru1 C4 . . . . 103.39(11) ?
    C3 C2 Ru1 C4 . . . . -29.32(10) ?
    C1 C2 Ru1 C5 . . . . 66.34(10) ?
    C3 C2 Ru1 C5 . . . . -66.37(10) ?
    C3 C2 Ru1 C1 . . . . -132.71(15) ?
    C1 C2 Ru1 C3 . . . . 132.71(15) ?
    C1 C2 Ru1 Cl2 . . . . -64.65(10) ?
    C3 C2 Ru1 Cl2 . . . . 162.64(9) ?
    C1 C2 Ru1 Cl1 . . . . -155.73(9) ?
    C3 C2 Ru1 Cl1 . . . . 71.55(9) ?
    C2 C1 Ru1 C6 . . . . -132.10(15) ?
    C7 C1 Ru1 C6 . . . . 114.0(2) ?
    C2 C1 Ru1 C4 . . . . -65.58(10) ?
    C6 C1 Ru1 C4 . . . . 66.52(10) ?
    C7 C1 Ru1 C4 . . . . -179.48(19) ?
    C2 C1 Ru1 C5 . . . . -102.83(11) ?
    C6 C1 Ru1 C5 . . . . 29.27(10) ?
    C7 C1 Ru1 C5 . . . . 143.28(19) ?
    C6 C1 Ru1 C2 . . . . 132.10(15) ?
    C7 C1 Ru1 C2 . . . . -113.9(2) ?
    C2 C1 Ru1 C3 . . . . -28.92(10) ?
    C6 C1 Ru1 C3 . . . . 103.18(11) ?
    C7 C1 Ru1 C3 . . . . -142.81(19) ?
    C2 C1 Ru1 S1 . . . . -163.99(8) ?
    C6 C1 Ru1 S1 . . . . -31.89(13) ?
    C7 C1 Ru1 S1 . . . . 82.11(19) ?
    C2 C1 Ru1 Cl2 . . . . 118.42(10) ?
    C6 C1 Ru1 Cl2 . . . . -109.48(9) ?
    C7 C1 Ru1 Cl2 . . . . 4.53(17) ?
    C2 C1 Ru1 Cl1 . . . . 33.57(12) ?
    C6 C1 Ru1 Cl1 . . . . 165.67(8) ?
    C7 C1 Ru1 Cl1 . . . . -80.32(19) ?
    C4 C3 Ru1 C6 . . . . -66.00(10) ?
    C2 C3 Ru1 C6 . . . . 65.54(10) ?
    C8 C3 Ru1 C6 . . . . 179.40(18) ?
    C2 C3 Ru1 C4 . . . . 131.54(14) ?
    C8 C3 Ru1 C4 . . . . -114.6(2) ?
    C4 C3 Ru1 C5 . . . . -28.87(9) ?
    C2 C3 Ru1 C5 . . . . 102.67(11) ?
    C8 C3 Ru1 C5 . . . . -143.47(18) ?
    C4 C3 Ru1 C2 . . . . -131.54(14) ?
    C8 C3 Ru1 C2 . . . . 113.9(2) ?
    C4 C3 Ru1 C1 . . . . -102.85(11) ?
    C2 C3 Ru1 C1 . . . . 28.69(10) ?
    C8 C3 Ru1 C1 . . . . 142.55(18) ?
    C4 C3 Ru1 S1 . . . . 38.27(12) ?
    C2 C3 Ru1 S1 . . . . 169.81(8) ?
    C8 C3 Ru1 S1 . . . . -76.33(18) ?
    C4 C3 Ru1 Cl2 . . . . -157.62(8) ?
    C2 C3 Ru1 Cl2 . . . . -26.08(13) ?
    C8 C3 Ru1 Cl2 . . . . 87.78(17) ?
    C4 C3 Ru1 Cl1 . . . . 117.67(9) ?
    C2 C3 Ru1 Cl1 . . . . -110.79(9) ?
    C8 C3 Ru1 Cl1 . . . . 3.07(16) ?
    O1 S1 Ru1 C6 . . . . -11.73(8) ?
    C11 S1 Ru1 C6 . . . . -137.40(8) ?
    C10 S1 Ru1 C6 . . . . 111.55(8) ?
    O1 S1 Ru1 C4 . . . . -81.94(7) ?
    C11 S1 Ru1 C4 . . . . 152.39(8) ?
    C10 S1 Ru1 C4 . . . . 41.34(8) ?
    O1 S1 Ru1 C5 . . . . -46.16(7) ?
    C11 S1 Ru1 C5 . . . . -171.83(8) ?
    C10 S1 Ru1 C5 . . . . 77.11(8) ?
    O1 S1 Ru1 C1 . . . . 7.87(9) ?
    C11 S1 Ru1 C1 . . . . -117.80(9) ?
    C10 S1 Ru1 C1 . . . . 131.14(9) ?
    O1 S1 Ru1 C3 . . . . -104.49(8) ?
    C11 S1 Ru1 C3 . . . . 129.85(9) ?
    C10 S1 Ru1 C3 . . . . 18.79(9) ?
    O1 S1 Ru1 Cl2 . . . . 85.96(6) ?
    C11 S1 Ru1 Cl2 . . . . -39.71(6) ?
    C10 S1 Ru1 Cl2 . . . . -150.77(6) ?
    O1 S1 Ru1 Cl1 . . . . 175.05(6) ?
    C11 S1 Ru1 Cl1 . . . . 49.39(6) ?
    C10 S1 Ru1 Cl1 . . . . -61.67(6) ?
_iucr_refine_instructions_details
;
TITL hmp in P 21/n
CELL  0.71073   8.1184  22.9372   8.3417   90.000  116.443   90.000
ZERR     4.00   0.0004   0.0013   0.0004    0.000    0.003    0.000
LATT   1
SYMM  1/2 - X, 1/2 + Y, 1/2 - Z
SFAC  C    H    O    S    CL   RU
UNIT  44   72   4    4    8    4
MERG   2
OMIT    -5   0   3
OMIT    -1   1   1
OMIT     0   1   1
FMAP   2
PLAN   25
ACTA    50.00
BOND   $H
CONF
LIST   4
L.S.   4
TEMP  -173.00
WGHT    0.020800    0.742000
FVAR       0.25599
C1    1    0.136512    0.086998   -0.138878    11.00000    0.01002    0.02457 =
         0.01324   -0.00261    0.00069   -0.00589
C2    1    0.220409    0.035262   -0.047490    11.00000    0.01330    0.01576 =
         0.02000   -0.00891    0.00519   -0.00476
AFIX  43
H2    2    0.263886    0.007398   -0.103910    11.00000   -1.20000
AFIX   0
C3    1    0.240599    0.024372    0.128247    11.00000    0.01265    0.01153 =
         0.02286   -0.00115    0.00482   -0.00463
C4    1    0.175837    0.065916    0.210623    11.00000    0.01383    0.01748 =
         0.01667    0.00047    0.00624   -0.00497
AFIX  43
H4    2    0.188930    0.058804    0.327909    11.00000   -1.20000
AFIX   0
C5    1    0.091040    0.118417    0.121095    11.00000    0.01018    0.01520 =
         0.02194   -0.00441    0.00629   -0.00326
C6    1    0.074089    0.128615   -0.053509    11.00000    0.00751    0.01647 =
         0.01997    0.00316    0.00028   -0.00072
AFIX  43
H6    2    0.020077    0.163878   -0.113705    11.00000   -1.20000
AFIX   0
C7    1    0.119016    0.098186   -0.322689    11.00000    0.02193    0.04492 =
         0.01261   -0.00105    0.00290   -0.00659
AFIX 137
H7A   2    0.213756    0.076163   -0.339241    11.00000   -1.50000
H7B   2    0.134806    0.139921   -0.336900    11.00000   -1.50000
H7C   2   -0.002962    0.085796   -0.412202    11.00000   -1.50000
AFIX   0
C8    1    0.331804   -0.030503    0.224369    11.00000    0.02149    0.01436 =
         0.03580    0.00278    0.00787   -0.00093
AFIX 137
H8A   2    0.387721   -0.023768    0.353887    11.00000   -1.50000
H8B   2    0.427323   -0.041977    0.189095    11.00000   -1.50000
H8C   2    0.239998   -0.061643    0.192971    11.00000   -1.50000
AFIX   0
C9    1    0.013945    0.161077    0.205571    11.00000    0.01837    0.02258 =
         0.03677   -0.00749    0.01648   -0.00241
AFIX 137
H9A   2   -0.113573    0.150589    0.175259    11.00000   -1.50000
H9B   2    0.017400    0.200351    0.160910    11.00000   -1.50000
H9C   2    0.087512    0.160233    0.335877    11.00000   -1.50000
AFIX   0
C10   1    0.525995    0.165835    0.544656    11.00000    0.02310    0.01624 =
         0.01259   -0.00036    0.00670   -0.00173
AFIX 137
H10A  2    0.590686    0.197043    0.629791    11.00000   -1.50000
H10B  2    0.603417    0.130870    0.575517    11.00000   -1.50000
H10C  2    0.410455    0.156978    0.550007    11.00000   -1.50000
AFIX   0
C11   1    0.700722    0.212782    0.362821    11.00000    0.01397    0.01686 =
         0.01885   -0.00470    0.00652   -0.00456
AFIX 137
H11A  2    0.693864    0.231492    0.254398    11.00000   -1.50000
H11B  2    0.784135    0.179275    0.393530    11.00000   -1.50000
H11C  2    0.747002    0.240817    0.461828    11.00000   -1.50000
AFIX   0
O1    3    0.359904    0.241299    0.282379    11.00000    0.01640    0.01138 =
         0.01794   -0.00049    0.00439    0.00311
S1    4    0.477712    0.188752    0.324159    11.00000    0.01161    0.00975 =
         0.01084   -0.00063    0.00373   -0.00026
CL1   5    0.659547    0.066716    0.307686    11.00000    0.01246    0.01451 =
         0.01854   -0.00313    0.00185    0.00243
CL2   5    0.501023    0.159381   -0.040319    11.00000    0.01695    0.02269 =
         0.01450   -0.00160    0.00802   -0.00450
RU1   6    0.364774    0.110410    0.124893    11.00000    0.00945    0.00984 =
         0.01029   -0.00124    0.00314   -0.00034
HKLF    4
REM  hmp in P 21/n
REM R1 =  0.0174 for   2753 Fo > 4sig(Fo)  and  0.0203 for all   2935 data
REM    150 parameters refined using      0 restraints
END
WGHT      0.0208      0.7420
REM Highest difference peak  0.423,  deepest hole -0.705,  1-sigma level  0.071
Q1    1   0.4392  0.1141 -0.0002  11.00000  0.05    0.42
Q2    1   0.2871  0.1117  0.2304  11.00000  0.05    0.38
Q3    1   0.2847  0.0018  0.1786  11.00000  0.05    0.32
Q4    1   0.1327  0.0924 -0.2167  11.00000  0.05    0.31
Q5    1   0.4417  0.1582  0.1027  11.00000  0.05    0.29
Q6    1   0.0569  0.1170  0.0318  11.00000  0.05    0.28
Q7    1   0.1940  0.0257  0.0286  11.00000  0.05    0.28
Q8    1   0.1818  0.0614 -0.0880  11.00000  0.05    0.28
Q9    1   0.4235  0.1618  0.2338  11.00000  0.05    0.28
Q10   1   0.0638  0.1381  0.1546  11.00000  0.05    0.26
Q11   1   0.1921  0.0452  0.1673  11.00000  0.05    0.26
Q12   1   0.4380  0.0659  0.1201  11.00000  0.05    0.26
Q13   1   0.5155  0.1800  0.4579  11.00000  0.05    0.24
Q14   1   0.2947  0.1504  0.1423  11.00000  0.05    0.24
Q15   1   0.6235  0.2020  0.3592  11.00000  0.05    0.23
Q16   1   0.2723 -0.0748  0.1420  11.00000  0.05    0.23
Q17   1   0.1536  0.0953  0.1619  11.00000  0.05    0.23
Q18   1   0.1384  0.1101 -0.0769  11.00000  0.05    0.21
Q19   1   0.3319 -0.0448  0.1653  11.00000  0.05    0.21
Q20   1   0.4106  0.2180  0.3274  11.00000  0.05    0.21
Q21   1   0.7396  0.1661  0.8618  11.00000  0.05    0.20
Q22   1   0.2683 -0.0454  0.2613  11.00000  0.05    0.20
Q23   1   0.4287 -0.0298  0.2780  11.00000  0.05    0.20
Q24   1   0.5519  0.1261  0.0064  11.00000  0.05    0.19
Q25   1   0.2815  0.0612  0.1287  11.00000  0.05    0.19
;
data_global
_journal_date_recd_electronic     2010-11-18
_journal_date_accepted     2011-01-24
_journal_name_full     'Acta Crystallographica, Section E'
_journal_year     2011
_journal_volume     67
_journal_issue      3
_journal_page_first     m319
_journal_page_last     m319
_journal_paper_category     QM
_journal_coeditor_code     KJ2168
_publ_contact_author_name     'J\"org Sundermeyer'
_publ_contact_author_address
;
Philipps-Universit\"at Marburg
Fachbereich Chemie
Hans-Meerwein-Strasse
35032 Marburg
Germany
;
_publ_contact_author_email     'jsu@staff.uni-marburg.de'
_publ_contact_author_fax     '+49 6421 2825711'
_publ_contact_author_phone     '+49 6421 2825693'
_publ_section_title
;
Dichlorido(dimethyl sulfoxide-\k<i>S</i>)(\h^6^-mesitylene)ruthenium(II)
;
loop_
    _publ_author_name
    _publ_author_footnote
    _publ_author_address
    'Oelkers, Benjamin' .
;
Philipps-Universit\"at Marburg
Fachbereich Chemie
Hans-Meerwein-Strasse
35032 Marburg
Germany
;
    'Finger, Lars Hendrik' .
;
Philipps-Universit\"at Marburg
Fachbereich Chemie
Hans-Meerwein-Strasse
35032 Marburg
Germany
;
    'Sundermeyer, J\"org' .
;
Philipps-Universit\"at Marburg
Fachbereich Chemie
Hans-Meerwein-Strasse
35032 Marburg
Germany
;
