# Supplementary material for: Dichlorido(dimethyl sulfoxide-κS)(η6-mesitylene)ruthenium(II)
Source: Acta Crystallogr Sect E Struct Rep Online. 2011 Feb 12;67(Pt 3):m319. doi: 10.1107/S160053681100314X (PMC3052171; doi:10.1107/S160053681100314X)
Supplement: Supplementary file 2 [file e-67-0m319-Isup2.hkl]

#
# h,k,l, Fc-squared, Fo-squared, sigma(Fo-squared) and status flag
#
data_I
_shelx_title ' hmp in P 21/n'
_shelx_refln_list_code          4
_shelx_F_calc_maximum      180.45
_exptl_crystal_F_000       744.00
_reflns_d_resolution_high  0.7909
 
loop_
 _symmetry_equiv_pos_as_xyz
 'x, y, z'
 '-x+1/2, y+1/2, -z+1/2'
 '-x, -y, -z'
 'x-1/2, -y-1/2, z-1/2'
 
_cell_length_a     8.1184
_cell_length_b    22.9372
_cell_length_c     8.3417
_cell_angle_alpha  90.000
_cell_angle_beta  116.443
_cell_angle_gamma  90.000
 
_shelx_F_squared_multiplier     1.000
 
loop_
 _refln_index_h
 _refln_index_k
 _refln_index_l
 _refln_F_squared_calc
 _refln_F_squared_meas
 _refln_F_squared_sigma
 _refln_observed_status
   2   0   0     1382.73     1312.24     20.77 o
   4   0   0     6198.62     5785.19    126.43 o
   6   0   0    11481.46    10715.39     54.63 o
   8   0   0     7569.61     7008.22    492.00 o
   1   1   0    13185.22    11094.89   3828.23 o
   2   1   0     1202.82     1161.60     16.81 o
   3   1   0     4221.96     4124.10     30.04 o
   4   1   0        0.16        6.78      7.54 o
   5   1   0       21.45       37.99      6.77 o
   6   1   0     2192.27     2143.26     14.53 o
   7   1   0     8748.06     8163.09    109.54 o
   8   1   0     1154.14     1091.65     42.53 o
   9   1   0       25.76       27.03      9.47 o
   1   2   0    21552.92    16209.54   8891.02 o
   2   2   0    15522.33    15989.20    139.08 o
   3   2   0    12523.26    12636.32    189.43 o
   4   2   0     4426.99     4201.21     93.97 o
   5   2   0     2802.18     2677.29     50.57 o
   6   2   0       81.06       68.13      7.02 o
   7   2   0     1205.43     1122.00     25.13 o
   8   2   0       34.45       43.07      8.28 o
   9   2   0     3349.73     3058.25    157.64 o
   1   3   0    14070.88    12458.05   7047.72 o
   2   3   0      734.76      946.19     12.93 o
   3   3   0      851.87      831.69     10.69 o
   4   3   0        0.81        4.41      6.91 o
   5   3   0     2073.47     2058.56     27.53 o
   6   3   0     2847.73     2777.27     36.23 o
   7   3   0     3140.29     3043.42     80.73 o
   8   3   0        6.62        9.45      8.32 o
   9   3   0     1270.81     1122.12     65.07 o
   1   4   0     2890.10     2882.56     24.46 o
   2   4   0     8828.33     9343.65     87.26 o
   3   4   0      197.10      199.50      8.70 o
   4   4   0     8553.76     8425.27     86.26 o
   5   4   0      347.39      346.30      8.19 o
   6   4   0     1474.63     1427.77     10.93 o
   7   4   0     2062.88     2044.54     49.82 o
   8   4   0     3721.94     3562.20    160.24 o
   9   4   0       10.50       15.49      9.04 o
   1   5   0      676.09      696.04     13.74 o
   2   5   0     6971.03     7009.10     63.88 o
   3   5   0    15253.76    14222.00    180.69 o
   4   5   0     4797.92     5051.81     48.72 o
   5   5   0     2864.28     2818.01     35.37 o
   6   5   0      267.77      249.00      7.88 o
   7   5   0     2693.77     2569.13     64.45 o
   8   5   0      759.70      748.67     36.67 o
   9   5   0       17.96       23.54      9.47 o
   0   6   0     2051.02     2247.71     36.47 o
   1   6   0    16302.78    16145.77    164.21 o
   2   6   0    17435.26    17620.45    180.06 o
   3   6   0     7707.08     7846.70     43.07 o
   4   6   0    29142.15    29210.73    690.53 o
   5   6   0    11042.71    10908.28    196.72 o
   6   6   0       54.59       54.84      7.17 o
   7   6   0      630.24      574.75     12.40 o
   8   6   0       15.01       21.73      8.59 o
   1   7   0       38.35       44.64      9.06 o
   2   7   0    18243.28    17269.91    149.24 o
   3   7   0      825.87      821.79     10.23 o
   4   7   0     4915.17     4959.67     44.47 o
   5   7   0        0.15        3.46      7.81 o
   6   7   0     5937.85     5940.62     74.61 o
   7   7   0      260.93      272.07      9.48 o
   8   7   0      816.49      798.80     45.81 o
   0   8   0      254.95      260.65     17.55 o
   1   8   0     3682.62     3607.12     22.05 o
   2   8   0     1038.16      964.61     16.55 o
   3   8   0     7357.95     7232.27     72.38 o
   4   8   0    11177.97    11092.69     74.93 o
   5   8   0     5688.69     5849.30     44.38 o
   6   8   0     1758.30     1709.08     13.61 o
   7   8   0      220.79      242.00      9.42 o
   8   8   0     1204.82     1131.34     61.24 o
   1   9   0       24.72       16.02      8.27 o
   2   9   0      349.18      399.56     14.76 o
   3   9   0    15434.87    15591.75    150.36 o
   4   9   0     1745.56     1703.84     22.89 o
   5   9   0     2524.87     2495.47     27.71 o
   6   9   0     1545.86     1529.07     27.70 o
   7   9   0      988.03     1009.90     22.06 o
   8   9   0       14.72       10.80      9.69 o
   0  10   0     2066.76     2012.09     28.08 o
   1  10   0     7662.24     7745.04     48.83 o
   2  10   0      141.64      152.41      9.80 o
   3  10   0     1309.63     1265.34     10.95 o
   4  10   0     5846.82     6010.07     43.95 o
   5  10   0     3013.52     3032.29     28.03 o
   6  10   0       42.13       55.95      7.58 o
   7  10   0      890.73      866.87     14.21 o
   8  10   0     1320.28     1275.15     35.53 o
   1  11   0     1560.88     1530.96     13.76 o
   2  11   0    13156.12    12430.82    192.38 o
   3  11   0     1177.31     1290.29     22.25 o
   4  11   0     1071.02     1119.84     13.61 o
   5  11   0      158.73      151.31      7.57 o
   6  11   0     3401.92     3501.25     62.22 o
   7  11   0       15.31       32.57      7.81 o
   8  11   0     5186.22     4921.03    104.71 o
   0  12   0       45.00       86.07     14.50 o
   1  12   0    13002.58    12907.19    185.94 o
   2  12   0     2301.44     2403.97     30.22 o
   3  12   0     3427.78     3305.58     35.45 o
   4  12   0     2578.96     2686.06     39.91 o
   5  12   0     2978.41     3178.51     63.83 o
   6  12   0     1065.99     1078.43     10.60 o
   7  12   0       20.84       26.12      8.53 o
   8  12   0       46.33       48.15      8.84 o
   1  13   0     2530.80     2456.07     15.92 o
   2  13   0     5738.58     5804.08     36.65 o
   3  13   0     2547.68     2377.49     15.77 o
   4  13   0      598.62      562.69      8.83 o
   5  13   0     1060.55     1101.78     26.08 o
   6  13   0      454.91      505.89     15.48 o
   7  13   0     2967.71     3038.82     49.91 o
   8  13   0      587.13      549.97     21.92 o
   0  14   0    12016.92    12451.59     81.19 o
   1  14   0       10.47       96.96     57.64 o
   2  14   0      219.31      208.76      7.46 o
   3  14   0      909.41      898.82     10.10 o
   4  14   0     2924.54     2944.75     44.80 o
   5  14   0      148.46      137.00      7.76 o
   6  14   0       44.91       68.09      8.31 o
   7  14   0      156.80      165.25      9.08 o
   8  14   0     4137.73     3891.86    127.56 o
   1  15   0     1637.56     1665.85     35.33 o
   2  15   0     9724.78     9685.56     33.74 o
   3  15   0      179.37      170.09      7.36 o
   4  15   0      426.68      452.20      8.68 o
   5  15   0      419.69      438.39     10.55 o
   6  15   0     1358.41     1364.55     30.79 o
   7  15   0      866.65      829.51     19.31 o
   0  16   0      509.02      511.15     22.20 o
   1  16   0     7366.81     7489.36    109.67 o
   2  16   0        3.28        0.20      6.83 o
   3  16   0     2889.58     2997.28     29.96 o
   4  16   0     1565.04     1565.66     31.90 o
   5  16   0     6564.19     6666.77    139.52 o
   6  16   0      111.85      127.84      8.70 o
   7  16   0      266.13      281.29      9.75 o
   1  17   0     3110.44     3179.10     34.55 o
   2  17   0     4169.54     4326.90     28.41 o
   3  17   0     4288.77     4309.23     80.10 o
   4  17   0     1353.60     1288.03     19.60 o
   5  17   0      383.89      365.79      9.04 o
   6  17   0     3867.47     3914.02    131.76 o
   7  17   0     3383.59     3371.61    119.74 o
   0  18   0     6597.11     6591.10    191.44 o
   1  18   0       77.28       92.00      8.34 o
   2  18   0        4.04       12.08      7.44 o
   3  18   0       36.39       38.44      7.32 o
   4  18   0     4861.93     4814.71    124.47 o
   5  18   0     1022.98     1013.31     31.10 o
   6  18   0     1143.83     1194.70     37.60 o
   7  18   0       27.37       35.41      9.44 o
   1  19   0     1684.19     1730.67     16.19 o
   2  19   0      159.31      182.61      7.65 o
   3  19   0     1948.29     2035.84     14.02 o
   4  19   0       28.87       22.18      6.96 o
   5  19   0      372.97      407.44     11.83 o
   6  19   0     1275.04     1320.34     36.35 o
   0  20   0       12.86       28.18     11.11 o
   1  20   0      628.82      663.37     10.83 o
   2  20   0      440.91      421.16     12.14 o
   3  20   0      743.67      760.26     15.11 o
   4  20   0       57.30       68.98      8.18 o
   5  20   0     2494.93     2491.09     71.98 o
   6  20   0       82.21       80.59      9.43 o
   1  21   0      215.64      227.73      8.90 o
   2  21   0     4036.38     4105.99     75.02 o
   3  21   0     2610.09     2597.66     70.67 o
   4  21   0      160.69      167.07      8.59 o
   5  21   0       28.95       43.03      8.76 o
   6  21   0     2521.56     2551.06     54.27 o
   0  22   0    13579.07    13817.62    393.80 o
   1  22   0      784.51      797.01     11.45 o
   2  22   0      196.26      191.89      8.03 o
   3  22   0      485.54      451.28     10.90 o
   4  22   0     2780.62     2810.31     79.58 o
   5  22   0      530.53      551.88     18.22 o
   1  23   0     6960.23     7110.06     57.82 o
   2  23   0        8.96       10.67      7.62 o
   3  23   0     3333.95     3356.20     88.66 o
   4  23   0       49.89       51.61      7.80 o
   5  23   0      254.67      278.66      9.87 o
   0  24   0     3154.77     3169.14    108.81 o
   1  24   0     1636.31     1648.41     51.48 o
   2  24   0      105.58      115.73      8.19 o
   3  24   0      557.49      544.66     15.79 o
   4  24   0     1185.43     1148.34     18.94 o
   5  24   0      714.62      645.02     19.09 o
   1  25   0       72.28       90.06      8.92 o
   2  25   0     2640.97     2595.22     33.01 o
   3  25   0      134.80      139.95      8.71 o
   4  25   0      249.49      233.30      9.81 o
   0  26   0     3943.48     3857.26    109.26 o
   1  26   0      200.77      201.35     13.07 o
   2  26   0      531.07      528.01     15.70 o
   3  26   0      141.24      130.28     10.66 o
   4  26   0      230.95      217.06      9.96 o
   1  27   0     2644.96     2647.26     56.41 o
   2  27   0      190.13      196.46      8.99 o
   3  27   0     1480.32     1478.82     42.39 o
   0  28   0     1521.58     1410.17     25.48 o
   1  28   0      895.19      855.55     31.89 o
   2  28   0     1728.30     1615.28     47.91 o
  -9   0   1     1030.38      965.93     68.06 o
  -7   0   1     6210.97     5943.10     48.22 o
  -5   0   1        0.34        8.28      8.95 o
  -3   0   1    10105.48     9327.21    194.57 o
  -1   0   1     3319.95     2736.60   1653.92 o
   1   0   1     8724.60     9243.46    204.57 o
   3   0   1     1350.85     1291.60     15.81 o
   5   0   1     1431.60     1330.65     14.67 o
   7   0   1     3477.40     3320.08    163.21 o
  -9   1   1      255.68      261.95     11.56 o
  -8   1   1     1046.78      976.08     58.94 o
  -7   1   1     1246.79     1170.31     10.98 o
  -6   1   1     2662.03     2537.38     14.22 o
  -5   1   1     2565.94     2483.04     44.12 o
  -4   1   1     2459.07     2379.71     37.25 o
  -3   1   1     2719.03     2823.18     23.66 o
  -2   1   1     6273.80     6243.26     54.03 o
   1   1   1        2.37        8.51      9.70 o
   2   1   1     2934.71     2841.96     21.45 o
   3   1   1    10890.76    10992.47     88.37 o
   4   1   1      294.77      306.28      7.88 o
   5   1   1      771.39      726.53      9.48 o
   6   1   1      925.04      902.48      9.34 o
   7   1   1     3394.41     3240.01     80.44 o
   8   1   1     2178.30     2046.98     88.81 o
  -9   2   1      260.36      275.16      9.69 o
  -8   2   1     4052.48     3441.16    448.10 o
  -7   2   1      591.72      580.94     11.17 o
  -6   2   1      192.49      224.28      7.30 o
  -5   2   1      250.74      253.24      7.76 o
  -4   2   1    12051.01    11414.19    193.92 o
  -3   2   1     1490.90     1556.27     22.09 o
  -2   2   1     5846.70     5655.53     72.56 o
  -1   2   1      199.06      164.04    116.13 o
   0   2   1    32561.46    24028.64  15132.31 o
   1   2   1      403.90      377.85     10.51 o
   2   2   1     8439.82     8312.02     38.57 o
   3   2   1      959.59     1056.18     10.74 o
   4   2   1      585.14      556.42     14.23 o
   5   2   1       70.86       76.11      7.07 o
   6   2   1    10965.51    10372.62     46.15 o
   7   2   1      179.77      193.02      8.45 o
   8   2   1       21.41       35.00      8.44 o
  -9   3   1     1336.45     1305.75     79.12 o
  -8   3   1        5.27       11.44      7.98 o
  -7   3   1     1873.23     1824.72     21.23 o
  -6   3   1     2463.32     2419.93     13.89 o
  -5   3   1    10422.33    10101.47    228.26 o
  -4   3   1     1534.60     1581.51     22.67 o
  -3   3   1      764.75      656.81     11.61 o
  -2   3   1      117.12      102.87     11.14 o
  -1   3   1    27415.89    22213.06  13210.95 o
   0   3   1     2788.01     2717.09    737.70 o
   1   3   1     3372.57     3651.96     27.30 o
   2   3   1    12619.28    12897.04    110.77 o
   3   3   1    20022.51    19646.29    156.33 o
   4   3   1     1087.91     1109.69     12.93 o
   5   3   1      283.71      256.43      7.40 o
   6   3   1       86.96       97.07      7.32 o
   7   3   1     3806.80     3598.42    106.96 o
   8   3   1     3144.00     2963.94    153.92 o
  -9   4   1        3.55        6.56      8.75 o
  -8   4   1      698.25      674.86     33.44 o
  -7   4   1     5651.84     5324.20     21.92 o
  -6   4   1       60.95       67.06      7.19 o
  -5   4   1     1593.05     1624.60     28.92 o
  -4   4   1     4055.14     3872.77     54.78 o
  -3   4   1     8319.49     8243.87    117.38 o
  -2   4   1      500.38      553.19     12.95 o
  -1   4   1     1557.81     1687.21     19.27 o
   0   4   1       26.29       49.47     10.34 o
   1   4   1     9445.84     9511.88     52.80 o
   2   4   1     7828.93     7586.56    229.73 o
   3   4   1      496.98      507.57      8.67 o
   4   4   1     3447.55     3386.53     33.57 o
   5   4   1      913.29      871.61     17.84 o
   6   4   1     1206.58     1132.27     15.06 o
   7   4   1     1965.30     1816.04     53.41 o
   8   4   1      527.14      471.87     25.07 o
  -9   5   1       93.98       92.28      9.55 o
  -8   5   1     1427.76     1400.77     41.54 o
  -7   5   1      347.84      317.30      8.38 o
  -6   5   1     7361.85     7229.09     69.38 o
  -5   5   1      631.19      594.41     18.92 o
  -4   5   1     3563.42     3506.79     46.96 o
  -3   5   1     2740.50     2896.02     73.39 o
  -2   5   1     2756.07     2762.02     21.01 o
  -1   5   1     1469.91     1623.24     17.33 o
   0   5   1    14578.82    14034.29    308.25 o
   1   5   1      418.02      444.53     14.08 o
   2   5   1     5153.07     5357.02     36.40 o
   3   5   1     1101.02     1144.31     11.74 o
   4   5   1     8061.63     7929.31     52.27 o
   5   5   1        1.44        8.32      6.75 o
   6   5   1     2103.29     2089.23     31.04 o
   7   5   1        1.97        7.16      7.64 o
   8   5   1      469.74      434.64     18.17 o
  -9   6   1        0.54       17.67      9.49 o
  -8   6   1     2604.99     2489.28     99.74 o
  -7   6   1     1076.56     1123.13     21.22 o
  -6   6   1     2409.68     2340.47     19.41 o
  -5   6   1        0.76       10.43      7.24 o
  -4   6   1     9539.73     9577.50    298.05 o
  -3   6   1     1448.69     1364.84     18.44 o
  -2   6   1     2488.79     2313.73     71.59 o
  -1   6   1      157.25      128.36      9.69 o
   0   6   1        1.62       18.79     14.03 o
   1   6   1      185.89      183.83      9.56 o
   2   6   1     5437.10     4936.23     61.49 o
   3   6   1      312.85      269.18      9.44 o
   4   6   1     2135.28     1958.15     13.74 o
   5   6   1     3164.93     3064.49     35.88 o
   6   6   1      716.70      736.54     21.74 o
   7   6   1      721.63      725.05     29.60 o
   8   6   1       16.29       18.04      9.94 o
  -9   7   1     1969.13     1892.57    126.33 o
  -8   7   1        4.79        0.92     10.50 o
  -7   7   1     1795.67     1743.74     41.37 o
  -6   7   1     1028.63     1004.08     18.39 o
  -5   7   1     9775.29     9603.84    104.67 o
  -4   7   1     4464.51     4519.60     93.18 o
  -3   7   1     1316.63     1325.06     28.44 o
  -2   7   1      530.66      545.50     10.02 o
  -1   7   1    18787.79    18234.98    380.01 o
   0   7   1    10118.91     9972.23     82.76 o
   1   7   1      604.27      682.56     11.33 o
   2   7   1     4242.63     4157.06     57.41 o
   3   7   1    28377.82    29112.23     78.37 o
   4   7   1      848.58      855.33     16.97 o
   5   7   1      211.77      223.38      8.65 o
   6   7   1      178.75      207.86      9.08 o
   7   7   1     3537.11     3494.29     89.90 o
   8   7   1      662.40      647.92     20.76 o
  -9   8   1      571.57      546.70     44.26 o
  -8   8   1      420.05      436.95     10.90 o
  -7   8   1     5895.09     5746.45    120.32 o
  -6   8   1       82.03       80.83      8.93 o
  -5   8   1     9076.01     9017.67    147.72 o
  -4   8   1     5814.30     5836.28     44.51 o
  -3   8   1     7429.29     7412.81     90.33 o
  -2   8   1     2458.32     2304.73     28.76 o
  -1   8   1     1202.73     1257.77     14.85 o
   0   8   1     8821.83     8513.00    153.59 o
   1   8   1    20930.72    20858.55    143.80 o
   2   8   1     5533.71     5675.24     49.48 o
   3   8   1      416.79      380.61      9.54 o
   4   8   1      363.59      365.12      9.62 o
   5   8   1     6753.05     6587.72    157.20 o
   6   8   1     2857.43     2807.92     51.40 o
   7   8   1      692.48      735.87     20.79 o
   8   8   1       72.97       82.36     10.35 o
  -9   9   1        2.21        5.54      8.84 o
  -8   9   1      299.62      331.04     15.13 o
  -7   9   1      773.30      719.57     23.46 o
  -6   9   1     5288.02     5432.00    111.59 o
  -5   9   1       48.81       54.81      7.28 o
  -4   9   1     3295.98     3217.49     44.22 o
  -3   9   1       93.96      110.61      8.14 o
  -2   9   1    22929.73    22024.48    474.29 o
  -1   9   1     3492.90     3438.56     81.78 o
   0   9   1     6283.08     6274.65     50.14 o
   1   9   1     4483.79     4622.94    109.29 o
   2   9   1     8547.39     8459.06     90.11 o
   3   9   1        5.21        8.80      8.32 o
   4   9   1    17446.92    17276.10    140.91 o
   5   9   1     3102.68     3054.71     89.84 o
   6   9   1     3951.34     3863.57     94.72 o
   7   9   1      339.65      364.47     20.78 o
   8   9   1     3432.46     3193.71    135.06 o
  -9  10   1     2118.02     2085.39     32.54 o
  -8  10   1     2730.59     2704.75     73.02 o
  -7  10   1      338.36      369.99      8.96 o
  -6  10   1     3257.00     3196.94     44.90 o
  -5  10   1      274.89      261.97      8.32 o
  -4  10   1     2582.44     2719.69     15.86 o
  -3  10   1    16508.11    16846.78    117.41 o
  -2  10   1      199.58      163.51      8.17 o
  -1  10   1      507.58      429.40     10.47 o
   0  10   1       81.56       83.82      8.13 o
   1  10   1     2505.93     2184.88     26.64 o
   2  10   1     1867.84     1813.60     32.05 o
   3  10   1     2371.85     2493.94     45.84 o
   4  10   1      589.37      604.91     10.36 o
   5  10   1     4779.92     4991.77     95.19 o
   6  10   1       56.21       77.64      7.55 o
   7  10   1      365.90      388.27      9.55 o
   8  10   1      135.90      132.71      9.45 o
  -8  11   1       50.97       52.16      8.77 o
  -7  11   1        0.98        4.24      8.37 o
  -6  11   1       58.61       62.31      8.02 o
  -5  11   1     1862.30     1894.27     32.16 o
  -4  11   1     1444.52     1445.35     28.91 o
  -3  11   1     1513.05     1530.70     23.69 o
  -2  11   1     2939.96     3051.14     29.47 o
  -1  11   1    17524.29    17409.13    266.56 o
   0  11   1      118.55      156.95      8.46 o
   1  11   1      156.37      217.93      8.99 o
   2  11   1       78.00       83.54      9.55 o
   3  11   1      567.42      604.25     14.23 o
   4  11   1      517.80      569.78     10.29 o
   5  11   1      942.22      940.91     10.55 o
   6  11   1       49.32       39.71      6.68 o
   7  11   1     4117.97     4160.73    108.42 o
   8  11   1      592.33      551.08     25.00 o
  -8  12   1     3342.69     3204.27     59.17 o
  -7  12   1     1122.01     1102.67     26.70 o
  -6  12   1     3149.57     3281.60     48.44 o
  -5  12   1       13.69       26.77      6.70 o
  -4  12   1       15.53       16.42      7.24 o
  -3  12   1     5035.92     4861.61     22.19 o
  -2  12   1     9341.11     9408.54    122.58 o
  -1  12   1     1761.44     1783.28     14.28 o
   0  12   1     1717.47     1544.34     13.36 o
   1  12   1      813.18      778.84     10.57 o
   2  12   1       87.27       83.61      9.44 o
   3  12   1      536.03      527.54      9.96 o
   4  12   1      120.44      110.06      8.90 o
   5  12   1     3266.93     3262.25     58.28 o
   6  12   1     1962.21     2014.39     48.77 o
   7  12   1      312.50      317.40     11.21 o
  -8  13   1     1235.76     1215.80     34.71 o
  -7  13   1       19.51       20.70      8.47 o
  -6  13   1      111.76      126.53      8.59 o
  -5  13   1     1242.43     1275.93     17.69 o
  -4  13   1     4528.98     4439.88     84.85 o
  -3  13   1      123.88      140.92      9.44 o
  -2  13   1    21891.37    21484.93    247.45 o
  -1  13   1     1031.84     1077.35     15.21 o
   0  13   1     3377.50     3428.23     34.20 o
   1  13   1       26.87       33.72      7.98 o
   2  13   1     1161.83     1089.97     28.76 o
   3  13   1      173.12      172.25      8.39 o
   4  13   1    10701.69    11076.24    195.66 o
   5  13   1      255.50      294.26      8.27 o
   6  13   1      925.95      932.61     24.74 o
   7  13   1      747.13      762.44     16.28 o
  -8  14   1      450.67      440.85     17.89 o
  -7  14   1     1295.05     1281.57     18.79 o
  -6  14   1       36.73       53.03      8.19 o
  -5  14   1     1007.03     1015.82     18.90 o
  -4  14   1     1466.46     1498.08     22.64 o
  -3  14   1    16065.76    16317.90    445.31 o
  -2  14   1     1249.33     1245.52     11.03 o
  -1  14   1     3394.76     3516.08     48.61 o
   0  14   1     4087.26     4172.10     32.60 o
   1  14   1    16813.68    16259.60     51.23 o
   2  14   1       12.16       18.68      8.04 o
   3  14   1      770.71      792.91     13.41 o
   4  14   1      164.38      165.35      8.11 o
   5  14   1     7804.61     8104.97    181.04 o
   6  14   1     2691.14     2777.49     75.35 o
   7  14   1     2063.16     2095.37     44.30 o
  -8  15   1      118.96      117.19      9.83 o
  -7  15   1     1119.52     1157.12     12.33 o
  -6  15   1     6343.91     6444.43    152.16 o
  -5  15   1     1885.94     1837.20     36.21 o
  -4  15   1     1901.95     1793.29     27.80 o
  -3  15   1      482.05      523.76     10.20 o
  -2  15   1     7496.68     7685.59    129.47 o
  -1  15   1    11142.87    11125.16    101.87 o
   0  15   1     5677.58     5706.92     58.88 o
   1  15   1      949.41      936.38     14.39 o
   2  15   1     6711.12     6811.52    131.19 o
   3  15   1     2309.65     2426.38     17.00 o
   4  15   1     2833.52     2839.76     52.09 o
   5  15   1     1478.23     1568.21     33.00 o
   6  15   1       81.63       97.99      8.77 o
   7  15   1     4125.66     4219.31    159.63 o
  -8  16   1     3857.67     3625.69    149.60 o
  -7  16   1      354.84      386.89     17.19 o
  -6  16   1      966.83      983.24     18.79 o
  -5  16   1      997.68     1033.57     25.42 o
  -4  16   1     4858.88     4850.56     89.87 o
  -3  16   1     2453.27     2457.03     49.12 o
  -2  16   1     3333.27     3276.50     32.11 o
  -1  16   1     1972.02     2021.59     14.48 o
   0  16   1     3334.04     3343.31     41.20 o
   1  16   1     1650.06     1638.71     28.03 o
   2  16   1     3768.03     3823.89    108.14 o
   3  16   1      222.97      245.86      9.05 o
   4  16   1     3237.27     3119.89     57.64 o
   5  16   1        0.38       13.80      7.89 o
   6  16   1     2314.97     2377.93     68.35 o
   7  16   1      345.36      333.17     10.20 o
  -7  17   1        3.34       11.45      9.48 o
  -6  17   1      350.48      364.98     12.18 o
  -5  17   1     3667.28     3741.76    112.64 o
  -4  17   1     3197.02     3236.33     88.57 o
  -3  17   1     1044.12     1050.02     27.72 o
  -2  17   1      543.39      548.13      9.19 o
  -1  17   1       50.87       77.17      8.40 o
   0  17   1      537.39      557.31      9.75 o
   1  17   1     2198.27     2175.42     29.30 o
   2  17   1      221.53      240.54     14.23 o
   3  17   1     4853.55     4831.74     23.92 o
   4  17   1     1604.83     1650.59     10.99 o
   5  17   1      389.46      413.62     12.23 o
   6  17   1      353.53      347.25      9.67 o
  -7  18   1     5469.14     5411.77    204.08 o
  -6  18   1      842.72      873.50     21.23 o
  -5  18   1     1448.27     1428.95     48.99 o
  -4  18   1      510.67      506.59     14.45 o
  -3  18   1     3407.79     3469.76     95.15 o
  -2  18   1       48.51       50.42      7.04 o
  -1  18   1      937.00      961.31     11.32 o
   0  18   1     3425.66     3578.26     19.82 o
   1  18   1     7726.53     7963.77    152.37 o
   2  18   1       59.51       72.79      8.16 o
   3  18   1        0.05        7.04      8.06 o
   4  18   1       13.42       15.27      7.61 o
   5  18   1     2361.89     2313.83     51.23 o
   6  18   1      791.77      851.57     32.38 o
  -7  19   1      750.41      776.71     34.52 o
  -6  19   1     7385.50     7486.72    230.78 o
  -5  19   1     1350.19     1399.99     39.71 o
  -4  19   1       10.88       16.39      7.24 o
  -3  19   1      388.33      391.17      8.28 o
  -2  19   1       14.01       14.93      6.55 o
  -1  19   1     2063.12     2105.96     27.20 o
   0  19   1     3964.79     4033.08     94.77 o
   1  19   1      818.05      807.56     12.59 o
   2  19   1     3036.33     3143.93     63.92 o
   3  19   1     6540.91     6409.83     56.33 o
   4  19   1      920.91      948.25     23.22 o
   5  19   1      138.63      146.92      8.91 o
   6  19   1        8.48       17.97      8.83 o
  -7  20   1        6.42       13.28     13.37 o
  -6  20   1       48.86       74.18      9.85 o
  -5  20   1      259.05      296.07     12.05 o
  -4  20   1     8970.79     9132.22    357.23 o
  -3  20   1      460.95      447.96     15.07 o
  -2  20   1      669.33      665.19     11.39 o
  -1  20   1      214.85      218.71      9.44 o
   0  20   1     4232.66     4414.70     78.92 o
   1  20   1     1656.15     1722.08     23.83 o
   2  20   1    12730.36    12997.05    345.21 o
   3  20   1       18.74       42.10     20.46 o
   4  20   1     3342.20     3426.34     85.99 o
   5  20   1      323.28      327.97     12.85 o
   6  20   1     1763.36     1732.54     53.92 o
  -6  21   1      864.64      892.44     33.92 o
  -5  21   1     4709.91     4716.20    144.77 o
  -4  21   1        4.64       17.47      9.37 o
  -3  21   1     1461.32     1474.35     27.84 o
  -2  21   1     1320.73     1293.83     21.55 o
  -1  21   1     3461.44     3646.28     59.81 o
   0  21   1     1968.27     2033.06     14.53 o
   1  21   1       41.44       47.18      8.63 o
   2  21   1        0.72       13.98      9.01 o
   3  21   1     6739.09     6821.17    155.22 o
   4  21   1        0.85        4.99      8.23 o
   5  21   1      292.21      289.42     10.77 o
  -6  22   1        2.93       15.16     10.17 o
  -5  22   1      599.35      618.21     10.71 o
  -4  22   1      621.46      620.54     25.55 o
  -3  22   1      867.94      851.63     19.77 o
  -2  22   1     1298.17     1283.46     23.57 o
  -1  22   1      202.42      211.19      9.22 o
   0  22   1     2977.28     3030.04     39.80 o
   1  22   1     6139.62     6087.88     83.31 o
   2  22   1      243.55      251.23      9.83 o
   3  22   1      190.41      244.96     35.90 o
   4  22   1       38.91       52.72      8.87 o
   5  22   1      858.86      876.72     28.94 o
  -5  23   1      183.28      218.26     12.32 o
  -4  23   1     1005.78      998.33     18.74 o
  -3  23   1      511.42      501.59     13.38 o
  -2  23   1     1237.49     1252.54     28.19 o
  -1  23   1        1.00       11.48      9.08 o
   0  23   1     1838.09     1919.78     21.15 o
   1  23   1     1873.78     1811.10     42.98 o
   2  23   1      744.27      701.86     27.98 o
   3  23   1     1837.70     1835.94     44.52 o
   4  23   1      315.59      325.65     10.57 o
   5  23   1      289.47      312.15      9.50 o
  -5  24   1      646.52      655.38     19.41 o
  -4  24   1     2927.29     2801.59     91.88 o
  -3  24   1     1795.30     1768.01     44.27 o
  -2  24   1      851.19      889.73     16.26 o
  -1  24   1      101.21      127.99      9.39 o
   0  24   1     3849.52     3910.53     73.44 o
   1  24   1      906.49      912.22     20.98 o
   2  24   1     1521.28     1568.58     13.75 o
   3  24   1      348.74      340.97     11.20 o
   4  24   1     1315.74     1262.75     32.24 o
  -5  25   1     2388.87     2243.88     92.41 o
  -4  25   1      624.15      649.79     13.52 o
  -3  25   1       88.74       95.15      9.01 o
  -2  25   1        0.49       -1.82      8.00 o
  -1  25   1     7270.83     7352.30     97.76 o
   0  25   1      858.88      879.94     11.54 o
   1  25   1      142.76      131.08      9.40 o
   2  25   1      922.25      946.13     11.83 o
   3  25   1      976.16      944.18     33.19 o
   4  25   1      140.26      120.70      9.24 o
  -4  26   1     1181.88     1179.96     39.86 o
  -3  26   1     2480.98     2434.17     35.80 o
  -2  26   1     1336.29     1288.37     26.08 o
  -1  26   1       18.49       36.90      8.45 o
   0  26   1     3508.93     3480.50     56.20 o
   1  26   1     2485.90     2475.22     77.95 o
   2  26   1     1678.63     1673.23     13.98 o
   3  26   1       61.10       51.05      9.67 o
  -3  27   1      410.59      415.33     10.01 o
  -2  27   1     2332.97     2317.47     49.41 o
  -1  27   1      413.28      403.11     10.02 o
   0  27   1      988.13      973.07     20.38 o
   1  27   1       18.14       22.78      9.97 o
   2  27   1      186.98      183.59     13.35 o
  -2  28   1     1335.01     1232.48     20.11 o
  -1  28   1        0.16       10.07      8.46 o
   0  28   1      436.38      442.62     11.94 o
   1  28   1      919.29      897.02     15.93 o
  -8   0   2      488.54      467.20     27.55 o
  -6   0   2     3990.66     3987.49     25.95 o
  -4   0   2    22670.18    23026.69    117.96 o
  -2   0   2     9390.66     9148.67     58.24 o
   0   0   2     5525.27     5613.89    131.01 o
   2   0   2    30302.98    31488.52    247.14 o
   4   0   2      230.31      234.55     10.25 o
   6   0   2    11763.10    11160.66    477.80 o
   8   0   2     1117.41     1027.94    129.87 o
  -9   1   2      505.91      487.05     24.25 o
  -8   1   2      539.96      505.40      9.39 o
  -7   1   2      725.56      756.53     10.18 o
  -6   1   2      648.40      658.10      9.85 o
  -5   1   2     9527.74     9257.33    132.78 o
  -4   1   2    17466.86    17209.19    120.99 o
  -3   1   2       64.67       96.74      9.44 o
  -2   1   2     1139.10     1209.76     16.26 o
  -1   1   2    16851.83    16481.71    420.09 o
   0   1   2      285.31      280.83     10.67 o
   1   1   2    15313.50    15619.46    255.90 o
   2   1   2      438.31      432.45      9.02 o
   3   1   2     6341.25     6266.46     46.36 o
   4   1   2     3425.59     3371.08     25.90 o
   5   1   2     5413.39     5376.63     46.23 o
   6   1   2        3.50       16.75      7.82 o
   7   1   2      144.34      147.70      8.14 o
   8   1   2      830.15      752.61     43.30 o
  -9   2   2       85.14       86.52      8.90 o
  -8   2   2      847.54      835.72     23.06 o
  -7   2   2     1639.85     1647.06     12.01 o
  -6   2   2       29.16       39.22      7.40 o
  -5   2   2    10283.42    10106.83     54.67 o
  -4   2   2      164.92      151.12      9.10 o
  -3   2   2    17147.56    16773.63     67.11 o
  -2   2   2     2549.43     2659.01     21.39 o
  -1   2   2     1312.25     1197.26     25.66 o
   0   2   2      506.29      524.63     11.60 o
   1   2   2       47.24       62.15     13.32 o
   2   2   2     3381.60     3412.48     20.13 o
   3   2   2     8091.30     7987.21    105.31 o
   4   2   2       68.90       73.51      6.87 o
   5   2   2     2187.30     2130.87     21.44 o
   6   2   2      776.08      778.39     12.54 o
   7   2   2     1932.03     1824.55     75.33 o
   8   2   2     1133.05      974.36     71.34 o
  -9   3   2       47.05       42.32      9.26 o
  -8   3   2     7839.01     7572.87    159.97 o
  -7   3   2     3115.00     3043.04     32.53 o
  -6   3   2        4.74       17.96      7.42 o
  -5   3   2     8244.22     8403.18     92.49 o
  -4   3   2    13051.45    12860.82    177.73 o
  -3   3   2        0.83        6.44      8.81 o
  -2   3   2     5673.45     5828.27     54.10 o
  -1   3   2      358.22      411.56     16.87 o
   0   3   2    19543.93    19542.64    373.73 o
   1   3   2     7564.86     7790.49     37.22 o
   2   3   2     3682.77     3757.71     33.72 o
   3   3   2      799.07      824.07      9.15 o
   4   3   2     1369.32     1301.18     17.03 o
   5   3   2      512.44      502.13      8.20 o
   6   3   2      522.21      481.24     11.01 o
   7   3   2       37.66       43.97      8.46 o
   8   3   2      382.24      363.90     20.70 o
  -9   4   2     2888.16     2818.33    107.38 o
  -8   4   2     1062.97     1087.96     25.82 o
  -7   4   2     4090.88     3966.37     29.00 o
  -6   4   2    10149.96    10213.00    144.76 o
  -5   4   2      281.14      323.17      8.97 o
  -4   4   2      975.93      953.88     11.99 o
  -3   4   2     1837.74     1868.29     17.57 o
  -2   4   2     7559.57     7250.25     47.45 o
  -1   4   2    12349.53    11744.07    227.03 o
   0   4   2     3171.28     3328.67     44.87 o
   1   4   2      637.97      587.83     11.11 o
   2   4   2    19171.46    18864.07     67.24 o
   3   4   2      135.25      146.64      7.38 o
   4   4   2      297.14      302.02      7.64 o
   5   4   2      162.48      130.59      7.41 o
   6   4   2     2854.77     2677.20     82.14 o
   7   4   2       19.14       25.24      8.14 o
   8   4   2     1397.60     1250.69     83.85 o
  -9   5   2     3896.85     3716.87    146.10 o
  -8   5   2      172.62      181.12      9.40 o
  -7   5   2       37.47       39.93      7.85 o
  -6   5   2       67.45       79.66      7.94 o
  -5   5   2     7159.32     7184.49     60.51 o
  -4   5   2     5093.88     5326.22     25.48 o
  -3   5   2    13276.59    13501.86     97.90 o
  -2   5   2     7304.54     7130.77     95.45 o
  -1   5   2    10084.88     9669.17    135.74 o
   0   5   2     5131.68     5007.87     40.25 o
   1   5   2    11035.00    10879.90    251.57 o
   2   5   2       47.08       44.98      8.31 o
   3   5   2     6092.52     5870.75     83.04 o
   4   5   2     5560.16     5587.81     61.23 o
   5   5   2     3934.50     3816.29    115.97 o
   6   5   2      434.99      423.87     11.78 o
   7   5   2       33.64       41.87      8.10 o
   8   5   2      665.14      585.77     22.07 o
  -9   6   2        0.18       11.69      9.38 o
  -8   6   2     3046.91     2966.70     95.09 o
  -7   6   2     5271.14     5303.80     95.42 o
  -6   6   2       46.11       74.73     11.57 o
  -5   6   2      133.63      147.24      8.91 o
  -4   6   2     1108.42     1255.16     14.33 o
  -3   6   2     5938.58     5889.92     39.52 o
  -2   6   2     7770.93     9357.08   5952.57 o
  -1   6   2     6753.32     6225.89     59.03 o
   0   6   2     8553.02     8414.70    161.45 o
   1   6   2    15418.25    15089.91    187.99 o
   2   6   2     6169.06     6293.89    147.50 o
   3   6   2     8661.21     8860.31     59.84 o
   4   6   2       19.79       18.37      8.05 o
   5   6   2      730.00      710.59     10.10 o
   6   6   2     2795.97     2813.21     58.14 o
   7   6   2     3418.56     3337.58     64.70 o
  -9   7   2      186.09      175.14     11.45 o
  -8   7   2     3907.42     3928.51    138.69 o
  -7   7   2     2822.66     2673.93     58.61 o
  -6   7   2     5034.28     4952.31     48.06 o
  -5   7   2      744.84      725.59     18.73 o
  -4   7   2     4235.24     4282.42     35.58 o
  -3   7   2       14.21       43.06     10.68 o
  -2   7   2        3.83       14.78      8.73 o
  -1   7   2     6909.28     6570.65     42.22 o
   0   7   2    30336.71    41112.38  43151.88 o
   1   7   2     1952.30     1899.39     14.56 o
   2   7   2     1257.04     1336.23     34.53 o
   3   7   2      845.42      864.88     10.68 o
   4   7   2     6994.46     7052.49    117.16 o
   5   7   2     1516.82     1490.96     12.37 o
   6   7   2      721.57      714.29     15.06 o
   7   7   2      325.67      345.51     13.85 o
  -9   8   2      335.42      344.15     13.88 o
  -8   8   2     1711.64     1738.97     63.15 o
  -7   8   2     5486.67     5561.27    133.00 o
  -6   8   2     2437.57     2388.33     29.26 o
  -5   8   2       82.70       82.87      8.07 o
  -4   8   2      119.12      140.84      8.40 o
  -3   8   2     1331.94     1240.97     22.89 o
  -2   8   2     3119.52     2849.79     65.86 o
  -1   8   2     1090.61      926.58     10.70 o
   0   8   2     2906.79     2790.94     19.77 o
   1   8   2     6024.06     6031.38     62.44 o
   2   8   2     3439.56     3192.98     22.60 o
   3   8   2     1179.00     1218.55     17.31 o
   4   8   2      167.08      156.72     12.59 o
   5   8   2      602.54      634.26     20.29 o
   6   8   2       21.86       60.76     15.65 o
   7   8   2     2112.64     2159.90     75.87 o
  -9   9   2     4821.51     4818.13    197.19 o
  -8   9   2      105.42       96.29      8.87 o
  -7   9   2      476.89      506.17     10.29 o
  -6   9   2      797.49      795.89     11.60 o
  -5   9   2     1024.93     1025.09     17.20 o
  -4   9   2     1407.45     1410.41     42.27 o
  -3   9   2    13348.10    12916.43     71.80 o
  -2   9   2      922.30     1085.94     19.38 o
  -1   9   2    16357.25    15796.66    217.03 o
   0   9   2     1313.39     1417.43     13.37 o
   1   9   2     1990.65     1865.63     13.86 o
   2   9   2     1191.92     1267.38     17.00 o
   3   9   2      222.67      223.25      7.22 o
   4   9   2       11.40       17.13      8.04 o
   5   9   2     4206.28     4216.45    105.43 o
   6   9   2        0.12       10.43      8.92 o
   7   9   2     1058.74     1109.57     38.89 o
  -9  10   2        0.14        9.82      9.15 o
  -8  10   2      954.06      960.64     29.10 o
  -7  10   2     4887.02     5075.22     70.59 o
  -6  10   2     3807.86     3947.13     55.82 o
  -5  10   2      965.11     1002.01     20.07 o
  -4  10   2      282.37      294.14     19.00 o
  -3  10   2      965.37      823.83     11.63 o
  -2  10   2    15559.93    18480.70  12100.54 o
  -1  10   2     6865.36     6910.09    109.92 o
   0  10   2      401.44      392.51     12.09 o
   1  10   2     4784.66     4454.68     40.09 o
   2  10   2      459.87      510.16      7.84 o
   3  10   2     1271.35     1225.02     10.08 o
   4  10   2     4647.50     4557.75     68.25 o
   5  10   2      614.98      572.81     11.42 o
   6  10   2     3494.71     3573.94     66.41 o
   7  10   2     2142.98     2194.79     84.56 o
  -9  11   2        0.70        2.76      9.48 o
  -8  11   2     3029.10     2988.37     59.96 o
  -7  11   2      366.93      425.36      9.82 o
  -6  11   2      643.63      687.50     21.79 o
  -5  11   2      202.71      204.50      8.90 o
  -4  11   2     9939.52     9556.05     80.86 o
  -3  11   2     1126.35     1149.10     24.62 o
  -2  11   2     1540.08     1546.14     31.92 o
  -1  11   2        9.18        7.27      5.89 o
   0  11   2    20178.80    19246.96    489.20 o
   1  11   2      188.73      223.59      8.59 o
   2  11   2       13.96       26.87      6.46 o
   3  11   2      455.81      491.69     11.22 o
   4  11   2    11276.80    11223.91    429.83 o
   5  11   2      902.92      915.34     11.18 o
   6  11   2     1387.82     1380.30     46.98 o
   7  11   2      569.39      575.45     19.64 o
  -9  12   2      186.40      184.46     10.51 o
  -8  12   2      453.10      472.87     17.69 o
  -7  12   2     3277.09     3299.42     46.30 o
  -6  12   2        9.47       24.77      8.67 o
  -5  12   2      980.22     1018.71     33.04 o
  -4  12   2      381.10      414.81      9.77 o
  -3  12   2    16989.07    16651.81    848.10 o
  -2  12   2     6265.34     6164.07    124.38 o
  -1  12   2     2500.28     2482.72     41.81 o
   0  12   2        4.76       10.23      7.29 o
   1  12   2     3487.14     3342.07     30.01 o
   2  12   2      149.46      153.76      7.79 o
   3  12   2     7924.67     8039.29    133.50 o
   4  12   2     1843.72     1924.88     49.87 o
   5  12   2      845.60      922.74     18.37 o
   6  12   2      804.16      813.30     11.89 o
   7  12   2     4266.91     4109.11    191.55 o
  -8  13   2        7.12       10.44      9.72 o
  -7  13   2     1360.23     1374.33     34.62 o
  -6  13   2       46.10       39.22      9.01 o
  -5  13   2     1305.34     1367.46     24.35 o
  -4  13   2      409.29      420.58      9.72 o
  -3  13   2    11436.29    11277.67    229.71 o
  -2  13   2     2298.18     2236.90     36.76 o
  -1  13   2    13283.19    13084.58    187.38 o
   0  13   2     3090.50     3066.48     56.71 o
   1  13   2      219.96      219.92      7.38 o
   2  13   2       51.07       74.94      7.71 o
   3  13   2       56.78       73.20     14.30 o
   4  13   2     2696.06     2810.39     53.87 o
   5  13   2     9218.67     9367.73    235.50 o
   6  13   2       28.59       37.83      9.77 o
   7  13   2     2258.10     2206.89     48.63 o
  -8  14   2      512.36      508.55     24.54 o
  -7  14   2       74.18       82.23      9.92 o
  -6  14   2     5739.96     5957.07    153.51 o
  -5  14   2      364.52      343.37      9.77 o
  -4  14   2      141.58      149.35      8.89 o
  -3  14   2       16.41       14.57      6.53 o
  -2  14   2     7875.73     7847.19    148.92 o
  -1  14   2      398.11      408.05      9.38 o
   0  14   2       23.64       34.15      7.63 o
   1  14   2       41.95       62.70      6.70 o
   2  14   2      743.61      731.05     10.27 o
   3  14   2      627.56      670.78     14.95 o
   4  14   2      589.19      588.26     19.97 o
   5  14   2        1.24       30.09      9.69 o
   6  14   2     2785.95     2924.25     76.63 o
  -8  15   2      671.32      653.79     32.77 o
  -7  15   2     2084.12     2187.80     45.71 o
  -6  15   2      199.42      223.09     16.30 o
  -5  15   2      986.24     1026.75     18.49 o
  -4  15   2     8026.77     8170.23    126.04 o
  -3  15   2        8.87       22.55      7.67 o
  -2  15   2     1517.83     1557.01     32.07 o
  -1  15   2      558.34      549.34      8.58 o
   0  15   2     4761.66     4774.35     36.86 o
   1  15   2     4240.43     4206.25     50.13 o
   2  15   2       18.74       36.93      8.15 o
   3  15   2     3354.46     3332.98     38.10 o
   4  15   2     5277.83     5307.91    121.03 o
   5  15   2       31.18       33.96      9.41 o
   6  15   2      482.88      495.95     22.95 o
  -8  16   2      355.21      356.53     21.36 o
  -7  16   2     2579.66     2682.00    156.72 o
  -6  16   2      327.13      329.76     10.74 o
  -5  16   2       77.72      104.06      7.78 o
  -4  16   2      112.88      128.81      8.62 o
  -3  16   2     7254.38     7124.30     86.47 o
  -2  16   2      670.07      640.27     10.51 o
  -1  16   2     1930.54     1951.39     35.11 o
   0  16   2     3388.19     3254.55     24.59 o
   1  16   2     4362.05     4346.78     55.26 o
   2  16   2      213.02      176.12      8.98 o
   3  16   2     3910.36     4025.62     72.57 o
   4  16   2     1194.12     1256.60     36.39 o
   5  16   2      640.71      680.65     11.30 o
   6  16   2     2922.14     2987.58     89.84 o
  -8  17   2     1058.97     1082.13    103.77 o
  -7  17   2        1.19       12.70      9.43 o
  -6  17   2     1339.12     1401.67     27.16 o
  -5  17   2     4612.19     4601.81     88.46 o
  -4  17   2     1165.57     1156.74     14.93 o
  -3  17   2     1721.63     1749.38     30.51 o
  -2  17   2       97.60       94.54      7.46 o
  -1  17   2     5131.14     5267.89    114.38 o
   0  17   2     7349.02     7480.56     56.28 o
   1  17   2     1115.89     1102.69     10.92 o
   2  17   2      158.08      150.53     10.46 o
   3  17   2     1500.55     1504.39     18.56 o
   4  17   2     5742.45     5676.69    160.61 o
   5  17   2     3045.78     3079.12     97.73 o
   6  17   2      497.91      470.30     23.57 o
  -7  18   2      181.29      182.74     11.98 o
  -6  18   2     4900.72     5103.83    236.00 o
  -5  18   2       79.27       95.15      9.44 o
  -4  18   2     1477.01     1464.56     34.28 o
  -3  18   2      831.93      873.27     16.68 o
  -2  18   2     2906.98     2878.79     51.63 o
  -1  18   2      198.63      212.80      7.52 o
   0  18   2      687.13      707.54     10.42 o
   1  18   2      482.12      482.31      8.18 o
   2  18   2    11408.00    11541.27    156.19 o
   3  18   2      127.79      124.76      9.68 o
   4  18   2        2.67       17.28      9.67 o
   5  18   2       72.33       90.82      8.69 o
   6  18   2      685.14      681.13     20.64 o
  -7  19   2      665.50      686.76     37.69 o
  -6  19   2       81.94       85.41      9.34 o
  -5  19   2     5542.61     5612.13     67.86 o
  -4  19   2     1917.66     1939.42     55.82 o
  -3  19   2      795.55      780.16     18.61 o
  -2  19   2     1013.39     1040.42     13.10 o
  -1  19   2        9.59       18.99      7.25 o
   0  19   2     2959.18     3038.28     44.62 o
   1  19   2    11337.22    11463.06     83.68 o
   2  19   2      207.28      180.79     11.11 o
   3  19   2     4760.12     4740.14     48.17 o
   4  19   2       53.05       65.50      8.52 o
   5  19   2      224.56      216.32      9.63 o
  -7  20   2     3276.50     3270.53    268.20 o
  -6  20   2      882.15      853.22     51.89 o
  -5  20   2     1770.34     1732.53     34.56 o
  -4  20   2        0.14       -2.90      9.17 o
  -3  20   2      358.04      356.63      8.54 o
  -2  20   2      280.59      313.25     12.29 o
  -1  20   2     3046.64     3069.42     56.76 o
   0  20   2       35.30       29.55      8.19 o
   1  20   2     1133.10     1131.75     11.21 o
   2  20   2        9.94       16.87     10.41 o
   3  20   2     1360.91     1368.53     30.22 o
   4  20   2        1.47       10.87     10.06 o
   5  20   2      182.88      188.18      8.49 o
  -6  21   2      240.87      254.39     12.25 o
  -5  21   2     1805.76     1819.59     31.94 o
  -4  21   2     3985.32     3860.02    104.21 o
  -3  21   2      314.90      303.44      8.65 o
  -2  21   2        5.62        7.08      7.13 o
  -1  21   2      769.52      797.51     13.85 o
   0  21   2     4508.81     4429.59     27.64 o
   1  21   2     5838.44     5695.82     74.61 o
   2  21   2      295.98      299.10     12.14 o
   3  21   2     2815.83     2971.18     53.95 o
   4  21   2     2666.22     2668.31     60.00 o
   5  21   2       32.15       34.31      8.11 o
  -6  22   2     1807.57     1805.98    184.80 o
  -5  22   2      486.17      483.98     10.87 o
  -4  22   2     3013.56     3028.19     70.87 o
  -3  22   2     1606.07     1621.39     39.80 o
  -2  22   2     1287.07     1334.40     37.85 o
  -1  22   2      296.87      309.01      8.87 o
   0  22   2        3.49       28.72      9.47 o
   1  22   2      235.93      248.45     10.49 o
   2  22   2     9378.57     9380.45    103.31 o
   3  22   2      629.42      668.92     17.70 o
   4  22   2       59.81       67.72      8.40 o
  -6  23   2       70.85       78.44     12.90 o
  -5  23   2     3988.38     3905.59    133.90 o
  -4  23   2       47.21       48.20      8.40 o
  -3  23   2      270.31      286.97      8.92 o
  -2  23   2      388.40      398.09      8.86 o
  -1  23   2     5618.25     5612.08    118.46 o
   0  23   2      523.83      545.49     14.08 o
   1  23   2     3515.29     3451.05     69.54 o
   2  23   2       80.52      110.72     22.28 o
   3  23   2     2415.90     2377.82     75.00 o
   4  23   2       25.01       32.13      9.31 o
  -5  24   2     1257.12     1253.78     18.93 o
  -4  24   2       40.53       41.74      8.75 o
  -3  24   2     2482.85     2443.99     32.58 o
  -2  24   2     2514.40     2602.09     43.00 o
  -1  24   2      442.70      445.44     13.19 o
   0  24   2     1769.47     1777.83     32.37 o
   1  24   2       24.96       35.44      7.70 o
   2  24   2      494.05      515.92     27.62 o
   3  24   2     1083.92     1112.88     28.84 o
  -5  25   2      138.06      132.94     10.77 o
  -4  25   2     6706.15     6575.18    180.26 o
  -3  25   2      178.21      164.90      9.07 o
  -2  25   2       80.82       84.83      8.04 o
  -1  25   2     1036.20     1013.88     16.47 o
   0  25   2     2006.72     2001.66     27.40 o
   1  25   2       41.27       52.79      8.01 o
   2  25   2     1521.46     1420.27     17.20 o
   3  25   2      726.19      697.89     19.30 o
  -4  26   2      229.98      214.33     11.97 o
  -3  26   2      480.90      483.62     10.19 o
  -2  26   2     1654.18     1641.68     46.14 o
  -1  26   2     1052.01     1068.96     25.30 o
   0  26   2        0.68        6.98      9.34 o
   1  26   2        1.22        4.39      8.01 o
   2  26   2      538.14      536.27     21.82 o
  -3  27   2     2375.71     2246.37     49.06 o
  -2  27   2     1078.72     1047.32     25.09 o
  -1  27   2     3729.73     3631.26     61.48 o
   0  27   2       91.93       95.01     10.35 o
   1  27   2      811.70      790.68     21.77 o
  -2  28   2     3556.05     3338.13     90.22 o
  -1  28   2        8.78       11.02      8.97 o
   0  28   2      431.82      421.33     22.08 o
  -9   0   3     2308.81     2374.48    191.75 o
  -7   0   3      958.12      950.35     25.87 o
  -3   0   3     1254.23     1310.02     18.38 o
  -1   0   3      123.07      185.42     11.11 o
   1   0   3     6617.87     6429.33    151.61 o
   3   0   3    11396.59    11381.09     88.36 o
   5   0   3      471.98      458.15     11.82 o
   7   0   3      312.13      300.34     23.81 o
 -10   1   3       13.27       23.74      9.86 o
  -9   1   3      145.36      139.48     10.26 o
  -8   1   3     3241.59     3326.18     86.01 o
  -7   1   3      731.25      744.40      9.97 o
  -6   1   3     3098.66     3105.32     17.37 o
  -5   1   3     1203.21     1352.26     14.78 o
  -4   1   3     7962.74     8476.48     52.49 o
  -3   1   3     4718.03     4641.36     24.36 o
  -2   1   3     4800.67     4596.07     46.53 o
  -1   1   3     3580.91     3697.16     44.94 o
   0   1   3      446.94      450.55     12.39 o
   1   1   3     1914.70     1922.45     16.01 o
   2   1   3     9574.68     9833.66     75.82 o
   3   1   3     1893.94     1916.17     17.11 o
   4   1   3      689.62      728.53      8.79 o
   5   1   3     6121.83     5960.54    106.63 o
   6   1   3      451.32      422.60     19.12 o
   7   1   3      100.74       96.88      8.50 o
 -10   2   3     1409.53     1323.48     68.35 o
  -9   2   3     1818.74     1847.38     78.35 o
  -8   2   3      215.75      233.72      9.57 o
  -7   2   3      122.51      107.94      8.23 o
  -6   2   3     3943.67     3925.83     19.61 o
  -5   2   3       24.95       38.11      7.36 o
  -4   2   3     2694.49     2806.67     21.73 o
  -3   2   3     2885.82     2860.99     28.74 o
  -2   2   3    29769.43    27755.35    152.60 o
  -1   2   3     6655.71     6652.43     65.47 o
   0   2   3      108.70       62.47      8.72 o
   1   2   3      618.80      603.49     10.68 o
   2   2   3     1946.58     1906.07     18.57 o
   3   2   3      213.15      208.51      7.46 o
   4   2   3    12945.58    13082.11    101.93 o
   5   2   3      847.90      818.23     22.28 o
   6   2   3     4413.65     4279.12    132.18 o
   7   2   3      170.49      162.57     14.32 o
 -10   3   3      100.59      114.78     10.49 o
  -9   3   3     2616.55     2615.38     89.34 o
  -8   3   3      318.84      324.55      9.51 o
  -7   3   3     1702.57     1723.47     33.46 o
  -6   3   3     1361.15     1333.80     12.15 o
  -5   3   3     3298.02     3463.57     25.24 o
  -4   3   3     7153.13     7303.06     47.85 o
  -3   3   3    18000.59    18291.45    231.81 o
  -2   3   3       22.56       22.62      7.60 o
  -1   3   3     1031.93     1027.93     17.08 o
   0   3   3      296.57      312.02      8.08 o
   1   3   3    21124.83    21285.33    274.85 o
   2   3   3     6045.83     6118.56     48.60 o
   3   3   3       38.29       56.75      6.96 o
   4   3   3     4569.37     4509.32     62.46 o
   5   3   3     7231.84     7061.13    170.36 o
   6   3   3      108.62      101.50      8.21 o
   7   3   3     1465.96     1355.28     82.47 o
 -10   4   3      490.37      482.33     35.79 o
  -9   4   3     1721.17     1729.53     72.93 o
  -8   4   3      126.74      138.99      9.05 o
  -7   4   3      452.75      453.95      9.12 o
  -6   4   3      371.12      338.56      8.91 o
  -5   4   3    15560.25    15954.01     69.30 o
  -4   4   3      130.11      115.70      9.02 o
  -3   4   3     1710.96     1618.79     19.07 o
  -2   4   3       15.86       54.75     30.82 o
  -1   4   3    18224.52    17644.38    172.14 o
   0   4   3     2464.76     2474.22     51.74 o
   1   4   3     1486.45     1515.58     23.36 o
   2   4   3    10049.38    10059.56    212.42 o
   3   4   3    11344.70    11348.46     63.64 o
   4   4   3       66.68       77.56      7.19 o
   5   4   3      381.18      383.01      9.76 o
   6   4   3       18.50       18.54      7.09 o
   7   4   3     1339.19     1305.04     63.75 o
  -9   5   3      361.90      385.65     15.84 o
  -8   5   3     7169.47     7143.72    194.01 o
  -7   5   3     1635.08     1684.84     13.07 o
  -6   5   3      271.24      282.00      8.87 o
  -5   5   3     1107.14     1124.84     12.68 o
  -4   5   3     5729.56     6138.06    174.73 o
  -3   5   3     3769.12     3717.76     57.71 o
  -2   5   3    18974.11    18239.31    278.96 o
  -1   5   3        7.35       12.34      7.60 o
   0   5   3    12706.29    12878.00    193.49 o
   1   5   3       54.45       79.19      6.87 o
   2   5   3     4302.65     4365.07     58.06 o
   3   5   3     1515.68     1557.11     30.48 o
   4   5   3        0.73       16.75      8.22 o
   5   5   3     1176.35     1210.81     11.62 o
   6   5   3     4541.03     4530.99    106.14 o
   7   5   3      110.46      102.28     10.10 o
  -9   6   3     3359.00     3283.89    146.87 o
  -8   6   3       11.03       14.87      9.28 o
  -7   6   3     1190.13     1172.30     21.41 o
  -6   6   3     3593.78     3734.28     39.35 o
  -5   6   3      253.73      248.54     10.32 o
  -4   6   3     8848.41     9080.15    136.96 o
  -3   6   3     7423.19     7719.48    132.92 o
  -2   6   3     7714.97     7460.91     29.38 o
  -1   6   3     8123.80     7396.30     78.31 o
   0   6   3     5639.95     5521.58     60.24 o
   1   6   3      577.83      546.65      8.99 o
   2   6   3     1777.45     1761.68     54.65 o
   3   6   3      631.56      640.81      9.84 o
   4   6   3     2249.36     2377.88     26.73 o
   5   6   3     1136.02     1123.72     27.78 o
   6   6   3       49.55       59.71      9.33 o
   7   6   3      732.06      736.40     42.71 o
  -9   7   3     1283.74     1266.94     81.64 o
  -8   7   3       16.26       22.26     10.45 o
  -7   7   3     3262.70     3292.43     73.06 o
  -6   7   3      452.84      425.75     10.94 o
  -5   7   3      404.94      437.51     11.48 o
  -4   7   3        1.40        1.32      9.11 o
  -3   7   3     5859.82     5467.30     58.29 o
  -2   7   3      671.49      688.00      9.88 o
  -1   7   3      191.21      185.66      7.91 o
   0   7   3     3059.51     3130.89     21.38 o
   1   7   3    13146.45    12503.70    318.24 o
   2   7   3      283.16      250.51      7.13 o
   3   7   3      540.81      546.59     11.18 o
   4   7   3     1217.36     1214.31     24.61 o
   5   7   3     1478.22     1526.81     21.94 o
   6   7   3      169.73      196.64     10.63 o
   7   7   3     2271.67     2225.75    117.90 o
  -9   8   3      473.86      491.74     30.20 o
  -8   8   3      448.59      469.69     25.54 o
  -7   8   3     2532.63     2543.79     44.65 o
  -6   8   3     2900.48     2932.68     69.05 o
  -5   8   3      103.60      103.50     10.80 o
  -4   8   3      242.05      260.82     10.19 o
  -3   8   3      465.00      487.28     15.26 o
  -2   8   3      432.91      348.69      8.40 o
  -1   8   3    19289.83    18119.12    284.87 o
   0   8   3     6383.33     6019.93     70.86 o
   1   8   3     3155.48     3170.95     40.03 o
   2   8   3     6441.53     6360.16    139.71 o
   3   8   3     2987.97     3190.50     43.88 o
   4   8   3      484.63      530.78      9.96 o
   5   8   3     1110.08     1132.22     11.62 o
   6   8   3       26.47       46.31      9.60 o
   7   8   3     3868.23     3648.33    236.92 o
  -9   9   3      598.51      605.71     20.53 o
  -8   9   3     4752.68     4833.20    117.75 o
  -7   9   3      192.69      210.68     10.05 o
  -6   9   3       97.07      109.78     10.52 o
  -5   9   3     1904.05     2080.02     39.91 o
  -4   9   3     3424.24     3409.68     20.64 o
  -3   9   3       12.77        9.77      8.74 o
  -2   9   3     3024.20     2623.19     41.43 o
  -1   9   3      905.66      902.88     16.82 o
   0   9   3    12395.21    11494.72    216.26 o
   1   9   3     1091.29     1194.34     15.74 o
   2   9   3     1447.85     1395.70     30.35 o
   3   9   3        4.82       17.79      6.80 o
   4   9   3     1848.21     1880.35     12.52 o
   5   9   3     1615.21     1676.48     22.81 o
   6   9   3     6534.41     6788.60    150.62 o
   7   9   3       14.54       10.98      8.93 o
  -9  10   3     1079.34     1096.29     64.61 o
  -8  10   3      326.25      331.93     11.16 o
  -7  10   3     1513.07     1533.40     15.70 o
  -6  10   3     2431.63     2343.36     64.86 o
  -5  10   3     4894.16     4865.28     62.42 o
  -4  10   3     1882.80     1799.68     49.06 o
  -3  10   3      915.22      901.36     15.75 o
  -2  10   3      782.48      814.47     12.73 o
  -1  10   3    10180.04     9630.05    120.90 o
   0  10   3     9597.14     9369.06     81.13 o
   1  10   3       68.67       91.74      7.49 o
   2  10   3     1063.88     1045.86      9.28 o
   3  10   3     7111.77     7189.77     52.36 o
   4  10   3      132.65      134.94      7.48 o
   5  10   3      297.09      299.02     10.95 o
   6  10   3      947.53      988.77     21.87 o
  -9  11   3      246.13      254.31     19.91 o
  -8  11   3       99.01       93.92     14.12 o
  -7  11   3    12770.27    13065.33    884.88 o
  -6  11   3      640.55      668.12     32.43 o
  -5  11   3      822.98      789.37     14.27 o
  -4  11   3     2485.28     2386.03     30.75 o
  -3  11   3     8092.99     7937.29    126.87 o
  -2  11   3      130.02      133.94      7.40 o
  -1  11   3     2041.50     1998.37     16.59 o
   0  11   3       23.46       42.88      6.07 o
   1  11   3    11587.61    11053.52     50.31 o
   2  11   3     2157.97     2110.66     23.98 o
   3  11   3      892.27      896.30     11.45 o
   4  11   3      469.96      519.24     12.89 o
   5  11   3      762.66      771.32     22.53 o
   6  11   3      153.36      148.50      8.50 o
  -9  12   3      874.45      763.42     40.44 o
  -8  12   3     2400.16     2473.28    146.19 o
  -7  12   3      772.25      817.65     54.78 o
  -6  12   3    10204.19    10178.67    237.68 o
  -5  12   3      769.38      766.35     15.11 o
  -4  12   3     2495.18     2495.50     31.59 o
  -3  12   3        2.36        5.68      7.73 o
  -2  12   3     2155.91     2135.25     39.21 o
  -1  12   3     4771.60     4468.65     42.65 o
   0  12   3    11919.31    11835.40    166.75 o
   1  12   3      627.80      587.08      9.46 o
   2  12   3      328.12      349.29      7.60 o
   3  12   3     1733.56     1744.15     29.54 o
   4  12   3     4092.36     4093.18     84.34 o
   5  12   3      760.56      770.09     19.89 o
   6  12   3      369.56      389.16     11.56 o
  -9  13   3      197.21      179.12     12.93 o
  -8  13   3     1390.86     1402.67     75.46 o
  -7  13   3     2336.77     2380.95    127.20 o
  -6  13   3      500.50      479.82     14.73 o
  -5  13   3      312.67      303.44     22.97 o
  -4  13   3     8230.42     8072.74     32.86 o
  -3  13   3     1566.73     1548.57     38.66 o
  -2  13   3      345.89      327.94      8.18 o
  -1  13   3       90.67       90.07      6.72 o
   0  13   3     4128.53     3678.64     21.27 o
   1  13   3       23.07       27.71      7.54 o
   2  13   3     4512.25     4580.29     50.51 o
   3  13   3      594.02      566.60      8.32 o
   4  13   3     2938.06     2986.65     63.74 o
   5  13   3      224.72      226.10     12.05 o
   6  13   3     3334.14     3519.50     98.66 o
  -8  14   3      530.86      512.36     45.78 o
  -7  14   3      526.13      552.94     16.02 o
  -6  14   3     2535.00     2573.55    138.64 o
  -5  14   3     2461.91     2506.30     89.65 o
  -4  14   3      502.74      496.48     20.14 o
  -3  14   3     4180.16     4134.13     69.56 o
  -2  14   3        0.36        1.94      7.15 o
  -1  14   3     6187.01     6039.24     66.61 o
   0  14   3     1624.18     1573.08     28.30 o
   1  14   3       74.39       80.66      7.69 o
   2  14   3     2265.62     2343.86     28.42 o
   3  14   3    12480.16    12710.32    187.62 o
   4  14   3      459.75      444.53      8.74 o
   5  14   3      214.46      202.32     15.79 o
   6  14   3       23.24       30.15      9.49 o
  -8  15   3      173.82      176.80     12.45 o
  -7  15   3     4378.40     4474.40    259.66 o
  -6  15   3      137.76      130.47     10.63 o
  -5  15   3     1848.14     1846.96     20.37 o
  -4  15   3      820.17      849.42     35.48 o
  -3  15   3     2655.00     2677.59     56.37 o
  -2  15   3        5.16       14.69      6.88 o
  -1  15   3       92.87      108.48      6.22 o
   0  15   3     4052.90     4060.10     34.55 o
   1  15   3     2707.09     2716.45     44.61 o
   2  15   3      204.37      187.47      8.32 o
   3  15   3       25.95       44.19      7.33 o
   4  15   3     1458.40     1472.18     40.35 o
   5  15   3     2751.23     2802.79     50.70 o
   6  15   3      994.32     1005.25     55.78 o
  -8  16   3      129.82      141.50     20.30 o
  -7  16   3       53.58       55.78     14.50 o
  -6  16   3     3563.80     3595.41    245.77 o
  -5  16   3      668.97      729.60     12.03 o
  -4  16   3     3571.67     3696.70     69.50 o
  -3  16   3      323.57      326.57      7.80 o
  -2  16   3     3497.33     3462.27     61.37 o
  -1  16   3       59.52       67.18      6.89 o
   0  16   3     2709.01     2720.96     28.73 o
   1  16   3     1199.66     1121.18     20.48 o
   2  16   3     1057.46     1031.62     10.85 o
   3  16   3      213.32      205.20      7.76 o
   4  16   3     4575.92     4642.93     83.92 o
   5  16   3       96.50      100.58     10.21 o
  -8  17   3     1476.60     1444.26     49.14 o
  -7  17   3      691.21      731.15     48.91 o
  -6  17   3      778.57      803.99     40.29 o
  -5  17   3      251.17      260.94     20.45 o
  -4  17   3     2093.80     2074.45     18.94 o
  -3  17   3     8375.39     8273.89    183.92 o
  -2  17   3     2119.63     2116.82     47.09 o
  -1  17   3        3.53        7.06      7.21 o
   0  17   3      588.32      614.57     17.15 o
   1  17   3     1205.42     1199.89     30.17 o
   2  17   3     1751.70     1776.82     13.09 o
   3  17   3      449.02      461.01     11.01 o
   4  17   3        0.39        0.14      8.05 o
   5  17   3      328.68      350.08     11.04 o
  -8  18   3       40.29       24.57     17.85 o
  -7  18   3      967.47      932.75     48.76 o
  -6  18   3        3.23        9.10     10.63 o
  -5  18   3     5609.89     5659.47    258.89 o
  -4  18   3     1823.90     1785.41     20.96 o
  -3  18   3      156.95      165.13      8.22 o
  -2  18   3      411.47      405.39      8.43 o
  -1  18   3     9183.27     9153.13    118.61 o
   0  18   3      178.36      187.19      8.15 o
   1  18   3       97.96       88.70      7.14 o
   2  18   3      187.44      227.70      8.84 o
   3  18   3     4027.87     3973.01     74.16 o
   4  18   3      152.74      165.28     10.68 o
   5  18   3      503.78      484.54     19.53 o
  -7  19   3      120.74      139.05     16.86 o
  -6  19   3      268.17      283.25     32.66 o
  -5  19   3      475.67      460.82     16.40 o
  -4  19   3     2180.26     2218.61     18.75 o
  -3  19   3     1700.58     1721.35     36.67 o
  -2  19   3     3240.89     3268.58     55.62 o
  -1  19   3     1831.65     1810.17     24.76 o
   0  19   3     2721.53     2792.85     27.89 o
   1  19   3     4009.93     3960.92     83.99 o
   2  19   3      998.02      987.47     18.05 o
   3  19   3       10.35       17.51      8.02 o
   4  19   3      521.00      519.89     15.22 o
   5  19   3     2057.49     2085.94     50.71 o
  -7  20   3       71.81       67.56     12.14 o
  -6  20   3      679.35      636.70     33.73 o
  -5  20   3      440.33      450.19     32.28 o
  -4  20   3     1369.19     1386.82     44.84 o
  -3  20   3      608.70      612.74      9.57 o
  -2  20   3     9220.19     9077.68    225.42 o
  -1  20   3       61.13       53.26      7.72 o
   0  20   3     1506.22     1466.18     22.45 o
   1  20   3        0.14        5.51      7.96 o
   2  20   3     2616.28     2619.64     19.09 o
   3  20   3     1425.54     1395.30     22.16 o
   4  20   3     4438.51     4470.84     74.53 o
  -7  21   3      474.66      482.48     31.97 o
  -6  21   3      258.72      253.14     20.22 o
  -5  21   3      166.66      155.42     11.38 o
  -4  21   3       58.74       70.30      9.65 o
  -3  21   3     3812.12     3796.18     87.40 o
  -2  21   3     2984.71     2947.00     51.96 o
  -1  21   3     1486.25     1508.50     32.95 o
   0  21   3     1198.79     1193.02     19.43 o
   1  21   3     3331.46     3371.03     46.89 o
   2  21   3       85.00       76.27      8.99 o
   3  21   3       52.53       64.45      8.61 o
   4  21   3       64.20       84.28     10.69 o
  -6  22   3      979.95      968.14     49.21 o
  -5  22   3     3593.43     3578.34    280.41 o
  -4  22   3        1.42       11.07      9.88 o
  -3  22   3      124.71      130.82      8.62 o
  -2  22   3      331.48      331.15      9.45 o
  -1  22   3     2883.09     2865.05     45.73 o
   0  22   3      172.77      171.19      9.55 o
   1  22   3      849.05      817.99     10.19 o
   2  22   3      447.31      421.09     10.13 o
   3  22   3     1516.15     1519.36     12.17 o
   4  22   3      313.84      304.70     11.17 o
  -6  23   3     2296.07     2239.27    221.43 o
  -5  23   3       14.38       23.42     11.33 o
  -4  23   3     3340.64     3325.97    112.50 o
  -3  23   3     1244.14     1285.32     25.31 o
  -2  23   3      435.05      450.67     11.01 o
  -1  23   3      253.88      283.13      9.01 o
   0  23   3      212.90      202.46      9.30 o
   1  23   3      163.32      152.94      8.43 o
   2  23   3     3772.40     3720.72     96.09 o
   3  23   3       19.25       28.38      8.44 o
  -5  24   3     2500.06     2383.32    128.26 o
  -4  24   3      689.95      701.76     25.99 o
  -3  24   3      163.50      182.41      8.98 o
  -2  24   3     1944.29     1960.40     64.63 o
  -1  24   3      742.14      722.77     11.87 o
   0  24   3      289.42      307.02     14.85 o
   1  24   3     1118.62     1128.71     29.41 o
   2  24   3      389.07      391.26     11.40 o
   3  24   3     1032.00      996.16     25.48 o
  -5  25   3     1207.99     1175.01    100.64 o
  -4  25   3      188.87      192.73      9.71 o
  -3  25   3     3137.29     3254.24     43.88 o
  -2  25   3       32.49       45.64      8.45 o
  -1  25   3      353.46      354.53     14.79 o
   0  25   3       34.80       50.61      9.91 o
   1  25   3     3420.55     3464.41    103.55 o
   2  25   3        2.63        6.88     10.25 o
  -4  26   3       11.50       10.75     10.84 o
  -3  26   3      860.96      853.67     16.48 o
  -2  26   3     1327.14     1319.93     37.11 o
  -1  26   3      207.20      226.02      9.53 o
   0  26   3     1695.77     1679.88     15.07 o
   1  26   3      714.43      673.03     10.38 o
  -3  27   3       42.01       37.70      9.56 o
  -2  27   3      755.24      736.35     22.69 o
  -1  27   3       51.57       44.71      8.56 o
   0  27   3      455.54      437.93     12.60 o
 -10   0   4       55.63       60.63     15.27 o
  -8   0   4     2768.33     2803.44    115.90 o
  -6   0   4      504.91      534.59     13.64 o
  -4   0   4     5099.69     5218.05    107.51 o
  -2   0   4      981.50      982.47     19.38 o
   0   0   4    12368.72    12372.69     73.40 o
   2   0   4      646.50      733.82     12.30 o
   4   0   4    12321.17    12654.78    600.04 o
   6   0   4      230.06      211.71     20.68 o
 -10   1   4     2416.57     2337.52    102.27 o
  -9   1   4       54.95       62.85      9.70 o
  -8   1   4     1691.42     1747.78     48.63 o
  -7   1   4     1066.85     1082.97     17.69 o
  -6   1   4     2474.97     2498.73     17.44 o
  -5   1   4       23.04       16.72      7.77 o
  -4   1   4       93.51      122.21      7.74 o
  -3   1   4     4546.30     4616.55     72.34 o
  -2   1   4     3664.50     3313.51     58.71 o
  -1   1   4      634.79      862.36     25.68 o
   0   1   4      445.29      448.35     13.27 o
   1   1   4     6889.64     6894.93     94.95 o
   2   1   4     1872.32     1880.65     37.69 o
   3   1   4     2503.15     2622.36     13.22 o
   4   1   4      165.82      178.84      7.84 o
   5   1   4     1936.68     2003.74     47.56 o
   6   1   4      207.66      206.49      9.65 o
 -10   2   4      225.78      222.15     10.30 o
  -9   2   4     8050.89     8049.14    260.88 o
  -8   2   4       29.91       37.02      8.38 o
  -7   2   4      955.88      911.27     10.75 o
  -6   2   4        9.29       18.13      8.13 o
  -5   2   4     8214.92     8458.59     95.77 o
  -4   2   4      321.90      330.69      8.51 o
  -3   2   4    14055.65    14686.73    280.82 o
  -2   2   4     1061.83     1059.59     11.89 o
  -1   2   4     2581.92     2376.44     76.92 o
   0   2   4      817.14      853.03     14.97 o
   1   2   4    16651.47    16546.51    231.27 o
   2   2   4      949.66      973.52     19.44 o
   3   2   4     1219.41     1214.48     10.86 o
   4   2   4      226.93      255.14      8.03 o
   5   2   4     3299.34     3236.05     87.56 o
   6   2   4        8.88       11.62      8.29 o
 -10   3   4     2302.19     2314.59    137.12 o
  -9   3   4      161.25      174.28      9.52 o
  -8   3   4     2034.11     2020.36     48.17 o
  -7   3   4     1991.72     2051.41     15.77 o
  -6   3   4     6017.03     6316.62     58.88 o
  -5   3   4      516.41      583.64     11.41 o
  -4   3   4      549.31      583.85     12.33 o
  -3   3   4     4688.23     4926.92     77.73 o
  -2   3   4    17855.68    17375.31    219.98 o
  -1   3   4     2160.21     2015.85     22.74 o
   0   3   4      230.71      310.16     13.55 o
   1   3   4        0.52        6.65      7.78 o
   2   3   4     4306.81     4323.28     39.46 o
   3   3   4     2034.97     2062.21     45.23 o
   4   3   4     2488.81     2494.33     65.97 o
   5   3   4      187.56      194.01      9.51 o
   6   3   4     1041.12     1050.87     49.81 o
 -10   4   4     1711.81     1673.86    114.67 o
  -9   4   4     1053.00     1036.89     49.60 o
  -8   4   4     2241.78     2274.40     42.78 o
  -7   4   4      916.82      983.93     12.59 o
  -6   4   4      767.66      777.65     10.81 o
  -5   4   4     2368.74     2505.47     24.74 o
  -4   4   4    16150.63    16956.47    247.22 o
  -3   4   4     7261.12     7797.10    136.65 o
  -2   4   4      629.83      594.67      9.61 o
  -1   4   4     3180.63     3273.38     22.44 o
   0   4   4    11207.70    10975.32    253.19 o
   1   4   4     2207.93     2214.74     45.68 o
   2   4   4      364.81      389.56     10.55 o
   3   4   4     1257.74     1329.94     16.72 o
   4   4   4    10863.91    11073.21     50.45 o
   5   4   4      852.59      831.34     37.53 o
   6   4   4      252.72      255.49     16.12 o
 -10   5   4      636.45      624.68     49.58 o
  -9   5   4       76.31       87.73      9.62 o
  -8   5   4      963.58     1002.60     29.47 o
  -7   5   4     2626.67     2692.92     50.46 o
  -6   5   4      320.74      313.79     10.03 o
  -5   5   4     1019.06     1060.04     13.37 o
  -4   5   4      249.87      276.77      9.88 o
  -3   5   4    11652.04    11485.28    146.96 o
  -2   5   4     3195.47     3268.46     32.76 o
  -1   5   4      993.67      900.95     13.11 o
   0   5   4     3125.71     3024.69     92.40 o
   1   5   4     5008.02     4901.41    119.21 o
   2   5   4      436.11      425.74      8.37 o
   3   5   4     1605.85     1667.43     45.55 o
   4   5   4       91.33       90.04      8.84 o
   5   5   4      771.72      799.92     15.29 o
   6   5   4     1848.13     1859.81     74.96 o
 -10   6   4       69.11       60.24     12.31 o
  -9   6   4     1355.97     1353.94     76.76 o
  -8   6   4      302.50      302.97     10.99 o
  -7   6   4        2.57        4.34      9.20 o
  -6   6   4      204.59      212.05     10.40 o
  -5   6   4     1039.99     1045.48     14.66 o
  -4   6   4     1364.43     1474.10     37.49 o
  -3   6   4     2900.31     2935.92     40.00 o
  -2   6   4      115.89      145.57      7.12 o
  -1   6   4    14119.34    13722.07     79.26 o
   0   6   4     4176.32     4396.71     20.80 o
   1   6   4     1123.18     1169.33     30.66 o
   2   6   4      712.96      726.22      8.59 o
   3   6   4     2220.87     2361.06     47.31 o
   4   6   4     1169.43     1173.97     33.81 o
   5   6   4     7587.38     7735.89     94.80 o
   6   6   4      729.01      716.32     36.29 o
  -9   7   4      160.90      176.62     11.05 o
  -8   7   4      157.00      165.47     10.51 o
  -7   7   4      421.27      445.88     21.36 o
  -6   7   4     5371.32     5895.51     36.78 o
  -5   7   4     4680.18     4832.34     51.66 o
  -4   7   4      920.57      997.34     13.22 o
  -3   7   4     1666.56     1719.94     27.54 o
  -2   7   4     8716.39     8154.86     54.45 o
  -1   7   4      540.88      463.32     10.36 o
   0   7   4      180.79      181.11      7.24 o
   1   7   4      966.14     1004.13     25.53 o
   2   7   4     2398.51     2542.94     48.42 o
   3   7   4      226.62      244.25      7.53 o
   4   7   4      315.09      308.43     16.08 o
   5   7   4      140.45      169.91     19.34 o
   6   7   4     2944.79     2920.71    134.05 o
  -9   8   4      957.37      953.87     82.79 o
  -8   8   4     1670.75     1619.48     37.62 o
  -7   8   4     2144.87     2138.93    126.36 o
  -6   8   4      221.84      245.97     11.89 o
  -5   8   4     5033.38     5345.69    131.47 o
  -4   8   4     9740.59     9361.20     77.14 o
  -3   8   4     1927.83     1940.89     41.94 o
  -2   8   4      372.02      372.42      7.76 o
  -1   8   4      479.76      439.79     12.48 o
   0   8   4     5168.57     4872.68     31.95 o
   1   8   4     3496.81     3423.59     80.29 o
   2   8   4     1697.60     1749.38     27.20 o
   3   8   4     2433.37     2506.74     40.62 o
   4   8   4     1129.93     1150.42     22.13 o
   5   8   4     1207.38     1249.91     45.09 o
   6   8   4     1071.67     1084.85     25.49 o
  -9   9   4      615.50      624.18     80.96 o
  -8   9   4       25.37       23.88     10.98 o
  -7   9   4     8427.48     8360.23    394.33 o
  -6   9   4      812.25      755.37     12.84 o
  -5   9   4     1856.36     1981.23     71.80 o
  -4   9   4     1234.50     1178.26     13.38 o
  -3   9   4     5242.02     5010.97     77.61 o
  -2   9   4      840.59      842.41     21.49 o
  -1   9   4    10431.07     9910.42    189.88 o
   0   9   4     2895.00     2873.32     66.71 o
   1   9   4     1906.30     1929.57     44.15 o
   2   9   4      968.59      987.53     13.80 o
   3   9   4     2642.75     2651.64     32.11 o
   4   9   4     1079.09     1154.12     21.54 o
   5   9   4       52.02       64.06      8.56 o
   6   9   4      311.84      310.65      9.65 o
  -9  10   4       97.75      105.60     13.53 o
  -8  10   4     6252.62     6366.41    530.45 o
  -7  10   4       17.75       29.73     10.73 o
  -6  10   4     2414.01     2403.11     64.40 o
  -5  10   4      628.00      606.47     13.73 o
  -4  10   4     2611.26     2683.06     65.24 o
  -3  10   4      365.44      383.12      9.15 o
  -2  10   4      351.32      329.80      7.74 o
  -1  10   4     3908.20     3759.64     17.32 o
   0  10   4    17372.91    16411.02    229.42 o
   1  10   4      661.28      661.55     15.79 o
   2  10   4       56.21       51.83      6.15 o
   3  10   4      765.76      795.50     16.50 o
   4  10   4     2837.61     2846.81     50.57 o
   5  10   4     1742.03     1804.84     25.99 o
   6  10   4      727.24      724.92     24.25 o
  -9  11   4       62.96       75.84     19.84 o
  -8  11   4      416.40      405.86     34.03 o
  -7  11   4     1242.15     1285.95     69.21 o
  -6  11   4     8909.29     8994.23    268.35 o
  -5  11   4      129.98      128.46      9.98 o
  -4  11   4     6402.30     6543.24     29.57 o
  -3  11   4       18.58       22.10      7.49 o
  -2  11   4     1630.79     1633.14     11.19 o
  -1  11   4      838.21      790.69      9.58 o
   0  11   4        0.09        1.14      7.49 o
   1  11   4       49.43       58.45      7.79 o
   2  11   4    13415.10    13252.57    173.65 o
   3  11   4      104.14      104.72      7.41 o
   4  11   4      609.53      649.22     17.51 o
   5  11   4      302.05      318.78      8.99 o
   6  11   4     2212.63     2078.67     72.03 o
  -9  12   4      521.31      527.12     80.19 o
  -8  12   4     1001.76     1033.10     86.76 o
  -7  12   4      449.52      485.69     32.35 o
  -6  12   4     1108.67     1142.99     17.93 o
  -5  12   4     7032.02     7088.17    246.53 o
  -4  12   4      391.62      435.17     10.47 o
  -3  12   4      293.37      299.46      8.52 o
  -2  12   4      248.44      259.93      7.52 o
  -1  12   4     3735.31     3649.75     57.03 o
   0  12   4     4689.47     4566.83     80.46 o
   1  12   4     8612.23     8356.43    134.39 o
   2  12   4        2.98       15.09      6.82 o
   3  12   4     8929.51     8999.85     27.41 o
   4  12   4      413.55      428.11      9.44 o
   5  12   4     1035.57     1051.94     17.11 o
  -9  13   4     1330.65     1183.22     69.66 o
  -8  13   4      327.12      339.96     25.33 o
  -7  13   4    12000.67    12114.29    668.33 o
  -6  13   4        3.26        5.37     10.46 o
  -5  13   4      186.67      197.07     10.19 o
  -4  13   4      121.77      129.12      9.60 o
  -3  13   4     1674.88     1625.24     27.64 o
  -2  13   4      321.98      346.01      7.83 o
  -1  13   4     7274.39     7259.40     83.19 o
   0  13   4      190.19      215.36      8.28 o
   1  13   4     3820.66     3822.59     51.37 o
   2  13   4     1157.04     1130.51     12.33 o
   3  13   4     2770.18     2798.31     46.98 o
   4  13   4        0.68       13.45      7.69 o
   5  13   4      141.19      152.67      8.95 o
  -8  14   4     4883.63     4894.07    299.49 o
  -7  14   4      561.49      612.95     55.32 o
  -6  14   4      550.17      587.75     29.91 o
  -5  14   4     2231.49     2228.30     86.22 o
  -4  14   4     6984.63     6881.13     47.23 o
  -3  14   4        4.77       11.22      7.46 o
  -2  14   4      968.02      961.26      9.52 o
  -1  14   4      946.16      928.72     13.14 o
   0  14   4     7082.03     7050.68    157.88 o
   1  14   4     2404.90     2355.62     32.66 o
   2  14   4      622.77      660.77      8.70 o
   3  14   4     1526.51     1506.36     22.14 o
   4  14   4     1994.32     1983.89     33.74 o
   5  14   4       63.86       71.04      8.68 o
  -8  15   4        6.36       34.98     12.13 o
  -7  15   4      665.54      700.76     42.73 o
  -6  15   4     5107.34     5185.38    248.06 o
  -5  15   4     4724.99     4568.37    221.73 o
  -4  15   4     2523.18     2451.76     87.59 o
  -3  15   4     1512.62     1530.27     23.29 o
  -2  15   4      909.23      873.70     10.83 o
  -1  15   4      725.38      720.80     14.49 o
   0  15   4     1355.63     1303.76     22.72 o
   1  15   4      109.46      139.97      8.20 o
   2  15   4     8680.25     8680.66     80.42 o
   3  15   4     1258.63     1295.39     18.76 o
   4  15   4       10.99       21.82      7.93 o
   5  15   4       13.21       15.31      8.57 o
  -8  16   4      346.65      370.45     21.06 o
  -7  16   4      246.67      257.93     19.30 o
  -6  16   4     1093.32     1074.24     73.48 o
  -5  16   4     2565.43     2715.15    152.45 o
  -4  16   4     1635.36     1636.09     47.61 o
  -3  16   4     2169.59     2139.04     57.58 o
  -2  16   4      804.34      767.36     30.42 o
  -1  16   4     3711.05     3721.83     79.23 o
   0  16   4      341.86      366.45     10.53 o
   1  16   4     2119.46     2085.72     15.12 o
   2  16   4      797.73      858.93      9.23 o
   3  16   4     1666.33     1639.19     29.74 o
   4  16   4      105.37      110.42      8.51 o
   5  16   4     2669.03     2594.56     91.45 o
  -8  17   4     1931.41     1813.16     68.98 o
  -7  17   4     1725.66     1725.57     83.55 o
  -6  17   4        9.29       18.31      8.63 o
  -5  17   4       19.44       24.82     11.37 o
  -4  17   4      187.63      190.99     21.52 o
  -3  17   4     2234.26     2156.09     35.82 o
  -2  17   4     6896.89     6717.01    179.05 o
  -1  17   4     1161.98     1138.51     20.04 o
   0  17   4     3565.60     3540.97    102.24 o
   1  17   4     1638.01     1687.90     12.82 o
   2  17   4      307.83      320.28      7.98 o
   3  17   4     1058.03     1085.07     17.05 o
   4  17   4      701.58      709.97     10.18 o
  -8  18   4      308.52      297.81     13.30 o
  -7  18   4      793.77      776.93     45.55 o
  -6  18   4        0.83        1.72     10.74 o
  -5  18   4       47.05       58.65      8.93 o
  -4  18   4     9690.48     9833.35    325.53 o
  -3  18   4       60.16       63.17      7.82 o
  -2  18   4     1521.47     1497.39     26.87 o
  -1  18   4     1847.72     1746.53     34.03 o
   0  18   4     3883.96     3891.90     95.40 o
   1  18   4     1530.93     1415.36     25.92 o
   2  18   4       65.37       77.53      8.01 o
   3  18   4       63.53       63.86      8.47 o
   4  18   4     4057.48     4072.40     94.43 o
  -7  19   4      628.19      662.42     44.18 o
  -6  19   4     1808.02     1788.58    159.40 o
  -5  19   4     1425.48     1432.65     95.91 o
  -4  19   4        5.15        9.81      7.78 o
  -3  19   4     8063.09     7846.84    207.56 o
  -2  19   4     4830.24     4859.26    109.63 o
  -1  19   4      728.69      729.40     14.19 o
   0  19   4       50.89       44.13      9.14 o
   1  19   4      885.79      857.75     10.65 o
   2  19   4      358.96      371.22      8.81 o
   3  19   4     3229.67     3291.97     57.91 o
   4  19   4      978.01      941.96     15.55 o
  -7  20   4      526.27      514.27     22.81 o
  -6  20   4      118.29      131.79     30.98 o
  -5  20   4     1314.56     1296.87     64.86 o
  -4  20   4      940.08      944.89     20.30 o
  -3  20   4     7075.71     7087.29    185.99 o
  -2  20   4       60.56       66.65      7.98 o
  -1  20   4     5079.80     5060.95     75.68 o
   0  20   4      167.79      188.20     13.93 o
   1  20   4      529.26      505.99     15.12 o
   2  20   4      264.11      277.60      8.86 o
   3  20   4       10.65       20.97      8.41 o
  -7  21   4      190.06      205.45     13.20 o
  -6  21   4     1293.22     1288.65     88.59 o
  -5  21   4      267.71      242.61     11.38 o
  -4  21   4       57.45       56.02      9.86 o
  -3  21   4     2676.74     2638.60     53.90 o
  -2  21   4     6919.70     6793.06    183.64 o
  -1  21   4      382.32      388.32     11.41 o
   0  21   4       19.14       21.33      9.14 o
   1  21   4      873.88      840.33     17.71 o
   2  21   4     1116.33     1117.98     12.29 o
   3  21   4      553.36      560.41     10.03 o
  -6  22   4      133.35      156.75     12.03 o
  -5  22   4      296.32      292.59     29.68 o
  -4  22   4     2986.58     3073.68    105.53 o
  -3  22   4        7.53       11.85      8.40 o
  -2  22   4     1729.91     1754.16     33.30 o
  -1  22   4        4.57       14.31      7.92 o
   0  22   4     1658.67     1710.16     28.69 o
   1  22   4      924.66      941.71     12.05 o
   2  22   4       11.31       15.89      9.34 o
   3  22   4      266.28      245.40     14.27 o
  -6  23   4        1.55        1.79     11.81 o
  -5  23   4        2.30        9.67     11.27 o
  -4  23   4      640.60      652.67     11.56 o
  -3  23   4     1473.02     1501.42     55.46 o
  -2  23   4     1761.64     1799.03     45.37 o
  -1  23   4      669.88      701.20     14.82 o
   0  23   4      434.15      463.11     10.11 o
   1  23   4     2020.16     2005.67     31.22 o
   2  23   4      188.50      179.37     10.53 o
  -5  24   4     1371.29     1262.93    114.45 o
  -4  24   4        1.79        7.47     10.39 o
  -3  24   4     2613.37     2679.95     70.40 o
  -2  24   4        0.09        3.29      7.73 o
  -1  24   4     1448.09     1442.39     20.53 o
   0  24   4     1652.65     1681.74     28.57 o
   1  24   4     1741.88     1627.80     18.26 o
   2  24   4      173.60      153.91     11.92 o
  -4  25   4      559.88      549.02     15.40 o
  -3  25   4        3.00       13.33      9.18 o
  -2  25   4     3093.73     3132.69     75.64 o
  -1  25   4        3.45        6.95      8.55 o
   0  25   4      779.54      816.57     44.10 o
   1  25   4      556.01      505.00     23.26 o
  -3  26   4      789.12      820.23     27.93 o
  -2  26   4       58.77       57.28      9.43 o
  -1  26   4      178.28      171.41      9.26 o
   0  26   4     1064.36     1090.59     39.62 o
  -9   0   5     2731.63     2854.40    104.23 o
  -7   0   5    11655.90    11451.33     63.59 o
  -5   0   5      145.87      165.39      9.93 o
  -3   0   5    12626.22    12523.92     80.42 o
  -1   0   5     1380.30     1367.47     72.72 o
   1   0   5    12088.30    12102.74     67.91 o
   3   0   5      697.95      738.84     12.62 o
   5   0   5       60.38       74.01     11.59 o
 -10   1   5     3924.34     3811.68    142.45 o
  -9   1   5     3842.87     3919.37    100.33 o
  -8   1   5       98.60       98.57      8.39 o
  -7   1   5     2984.35     2907.97     19.01 o
  -6   1   5     5732.29     5744.61     25.99 o
  -5   1   5      112.39      122.86      7.62 o
  -4   1   5     4530.56     4715.88     54.47 o
  -3   1   5     2710.82     2757.88    110.74 o
  -2   1   5     4205.77     4073.19     46.87 o
  -1   1   5    16842.43    16436.66    554.78 o
   0   1   5     7327.67     7186.26    149.48 o
   1   1   5     1138.86     1138.09     22.29 o
   2   1   5      751.87      750.27     10.22 o
   3   1   5      875.11      921.33     13.92 o
   4   1   5     2995.02     3106.66     77.45 o
   5   1   5     1228.11     1199.18     37.45 o
 -10   2   5     1504.42     1453.56     80.71 o
  -9   2   5      134.05      144.35      9.70 o
  -8   2   5     6935.21     6959.97    118.99 o
  -7   2   5      545.50      570.21     13.76 o
  -6   2   5      304.19      298.58      8.44 o
  -5   2   5        0.09        3.30      7.66 o
  -4   2   5      287.75      320.45      9.27 o
  -3   2   5      544.64      547.35     10.84 o
  -2   2   5     8231.63     8394.71    135.33 o
  -1   2   5      580.86      605.04     21.03 o
   0   2   5    17011.02    17338.47    589.90 o
   1   2   5      115.39      154.08      8.34 o
   2   2   5       68.18       72.98      8.45 o
   3   2   5     1388.39     1418.65     13.46 o
   4   2   5      116.03      117.44      9.21 o
   5   2   5       15.94       24.96      9.75 o
 -10   3   5     1577.03     1530.29     72.64 o
  -9   3   5      643.45      666.21     20.68 o
  -8   3   5       66.68       68.85      8.93 o
  -7   3   5      561.61      592.48     10.53 o
  -6   3   5      743.29      773.68     10.34 o
  -5   3   5     2943.72     3198.57     22.95 o
  -4   3   5      470.10      516.28     20.59 o
  -3   3   5     1850.26     1806.42     44.01 o
  -2   3   5      767.72      784.59     14.54 o
  -1   3   5     4515.76     4268.43    135.15 o
   0   3   5     1478.89     1449.70     36.77 o
   1   3   5      564.93      566.19     17.65 o
   2   3   5     1607.29     1584.22     18.95 o
   3   3   5     6627.28     6791.57     27.61 o
   4   3   5     1040.12     1064.62     21.03 o
   5   3   5       44.77       41.73      9.77 o
 -10   4   5      844.80      816.32     50.24 o
  -9   4   5      544.32      564.55     16.54 o
  -8   4   5      809.78      814.12     20.91 o
  -7   4   5     2989.80     3133.60     46.28 o
  -6   4   5     2446.53     2518.99     18.61 o
  -5   4   5     2257.00     2357.98     17.40 o
  -4   4   5     4343.38     4527.75     88.99 o
  -3   4   5    10574.19    10833.80    140.95 o
  -2   4   5     5602.00     5679.66     45.25 o
  -1   4   5      354.95      351.74      8.31 o
   0   4   5      501.83      482.73     11.23 o
   1   4   5     4749.39     4785.87    138.83 o
   2   4   5     1595.60     1617.66     25.26 o
   3   4   5       25.96       32.26      8.64 o
   4   4   5     1749.34     1807.09     42.18 o
   5   4   5     2350.15     2425.24    129.03 o
 -10   5   5     2484.14     2293.30    161.78 o
  -9   5   5     2003.56     1963.38     86.21 o
  -8   5   5      466.62      512.04     11.72 o
  -7   5   5     2702.13     2738.83     51.51 o
  -6   5   5     6669.67     6910.93     93.39 o
  -5   5   5        0.50        9.34      7.69 o
  -4   5   5     2669.47     2749.74     46.76 o
  -3   5   5     2675.78     2640.54     45.84 o
  -2   5   5    10211.43    10134.91    216.01 o
  -1   5   5     6750.55     6724.31     48.91 o
   0   5   5     5001.23     4875.53    104.93 o
   1   5   5      225.53      223.09      7.25 o
   2   5   5     1212.44     1264.54     19.42 o
   3   5   5       53.55       48.99      8.74 o
   4   5   5     9619.43     9902.22    210.65 o
   5   5   5     1784.09     1808.79     35.93 o
 -10   6   5       11.19       16.07     15.16 o
  -9   6   5      547.25      538.84     41.20 o
  -8   6   5     2760.23     2728.96    185.80 o
  -7   6   5     2354.39     2452.14    106.44 o
  -6   6   5     2610.76     2648.32     20.37 o
  -5   6   5       99.22      125.49      8.77 o
  -4   6   5    10385.43    10720.64    174.12 o
  -3   6   5     7446.29     7826.39    136.41 o
  -2   6   5     3581.67     3590.88     49.65 o
  -1   6   5      565.03      555.48     11.23 o
   0   6   5     1219.31     1218.67     23.75 o
   1   6   5      820.75      851.56     25.15 o
   2   6   5     1285.16     1313.82     17.07 o
   3   6   5     2053.06     2078.02     22.67 o
   4   6   5      722.38      760.06     13.62 o
   5   6   5      389.46      388.05     10.92 o
  -9   7   5     1356.91     1334.20    128.26 o
  -8   7   5       35.79       38.48     12.88 o
  -7   7   5      101.69      113.07     11.57 o
  -6   7   5      504.07      503.44     11.68 o
  -5   7   5    18736.71    18832.71     77.25 o
  -4   7   5      400.86      411.03      9.03 o
  -3   7   5     2303.19     2319.09     43.91 o
  -2   7   5      248.33      226.55      7.79 o
  -1   7   5     2790.68     2784.55     53.41 o
   0   7   5      909.57      921.29     19.21 o
   1   7   5     3408.43     3399.42     75.84 o
   2   7   5       91.71      101.66      7.14 o
   3   7   5    12276.11    12450.30    180.44 o
   4   7   5      324.76      375.78     18.30 o
   5   7   5      275.89      265.80     11.34 o
  -9   8   5       28.52       40.86     12.60 o
  -8   8   5       41.23       37.96     13.16 o
  -7   8   5     1686.65     1739.19     76.15 o
  -6   8   5     1366.92     1364.02     84.85 o
  -5   8   5       22.30       29.68     12.44 o
  -4   8   5     5830.96     6105.05     67.67 o
  -3   8   5     3773.27     3798.73     31.17 o
  -2   8   5       30.74       74.13     19.42 o
  -1   8   5     2756.22     2680.99     39.30 o
   0   8   5      108.67      112.30      6.74 o
   1   8   5     1221.02     1257.10     28.09 o
   2   8   5     2463.67     2554.12     56.81 o
   3   8   5       55.89       57.00      7.59 o
   4   8   5     1591.81     1712.87     26.52 o
   5   8   5     4075.35     4165.85    122.25 o
  -9   9   5      130.24      119.30     17.70 o
  -8   9   5      437.25      445.30     32.20 o
  -7   9   5        0.12        1.63     13.73 o
  -6   9   5     4253.32     4343.36    148.87 o
  -5   9   5      836.01      890.83     12.88 o
  -4   9   5      963.78     1013.02     11.47 o
  -3   9   5      104.42       96.54      7.73 o
  -2   9   5     3505.00     3388.72     38.11 o
  -1   9   5       19.53       27.95      9.71 o
   0   9   5     4098.61     3942.45     84.34 o
   1   9   5     1910.39     1878.23     23.96 o
   2   9   5     3157.32     3198.42     21.98 o
   3   9   5      260.28      286.41      8.04 o
   4   9   5     2911.60     2929.51     36.52 o
   5   9   5      362.90      377.23     11.50 o
  -9  10   5      883.79      844.79     68.44 o
  -8  10   5      896.57      917.26     71.04 o
  -7  10   5      818.14      883.65     46.70 o
  -6  10   5     4775.45     4959.47    145.13 o
  -5  10   5      938.76     1029.32     36.47 o
  -4  10   5     9925.17    10155.61    100.74 o
  -3  10   5     1527.86     1489.27     28.41 o
  -2  10   5      156.40      165.71      6.15 o
  -1  10   5        9.28        9.30      8.99 o
   0  10   5      787.27      811.69      9.97 o
   1  10   5     4097.58     4111.80     50.46 o
   2  10   5     7737.29     7734.14    103.79 o
   3  10   5     1126.87     1144.89     25.26 o
   4  10   5      175.97      181.27     11.56 o
   5  10   5      756.05      762.80     20.59 o
  -9  11   5     1439.03     1492.03    199.22 o
  -8  11   5        0.06        4.72     11.05 o
  -7  11   5     1392.44     1394.81     90.42 o
  -6  11   5      258.98      257.01     10.86 o
  -5  11   5    10733.02    10977.36     45.59 o
  -4  11   5       13.65       17.02      8.10 o
  -3  11   5     1152.07     1137.14     14.51 o
  -2  11   5      793.50      796.19      8.88 o
  -1  11   5     8068.31     8387.29    123.37 o
   0  11   5      909.90      870.37     10.20 o
   1  11   5     4087.33     3964.46    102.85 o
   2  11   5     2347.42     2333.91     14.54 o
   3  11   5     7477.58     7568.25     83.57 o
   4  11   5        6.02        8.99      7.96 o
   5  11   5      225.71      232.06      9.06 o
  -9  12   5      175.75      185.91     38.23 o
  -8  12   5     6107.62     6337.23    384.10 o
  -7  12   5      949.64      960.23     60.20 o
  -6  12   5      382.38      379.76     13.89 o
  -5  12   5       20.48       20.53     14.12 o
  -4  12   5     2913.69     3095.48     38.48 o
  -3  12   5     1074.09     1068.31     10.31 o
  -2  12   5     3403.28     3227.65     37.20 o
  -1  12   5      686.43      650.11      9.26 o
   0  12   5     3603.37     3593.52     51.33 o
   1  12   5     1520.16     1507.12     22.71 o
   2  12   5     4148.68     4197.34     70.26 o
   3  12   5      433.26      447.64     13.17 o
   4  12   5      147.54      149.30      8.39 o
  -9  13   5     1421.97     1351.61    135.89 o
  -8  13   5       30.47       42.91     11.74 o
  -7  13   5     1133.04     1188.11     29.15 o
  -6  13   5     2438.93     2489.66     62.03 o
  -5  13   5     2344.96     2338.43    139.94 o
  -4  13   5      130.15      161.11      9.04 o
  -3  13   5      790.88      734.93     14.26 o
  -2  13   5      383.91      369.62      7.78 o
  -1  13   5     7189.93     6989.99     64.37 o
   0  13   5     4005.17     3903.03     50.35 o
   1  13   5       19.37       37.04      6.99 o
   2  13   5     4872.36     4837.52     35.10 o
   3  13   5       73.41       78.84      7.76 o
   4  13   5      132.23      149.66      8.85 o
  -8  14   5       24.66       29.69     11.82 o
  -7  14   5     1693.32     1720.08     67.53 o
  -6  14   5       67.60       83.60     10.64 o
  -5  14   5      221.94      299.68     22.81 o
  -4  14   5     1482.26     1422.49     12.02 o
  -3  14   5      957.88      989.51     19.97 o
  -2  14   5        2.51        9.49      6.82 o
  -1  14   5      470.19      457.00      8.78 o
   0  14   5      306.99      308.08     12.26 o
   1  14   5     6858.88     6668.85    107.79 o
   2  14   5      250.21      231.17      7.86 o
   3  14   5      175.31      178.44      8.28 o
   4  14   5     1343.66     1301.34     11.63 o
  -8  15   5      134.43      119.15     12.39 o
  -7  15   5      772.25      755.27     55.17 o
  -6  15   5      394.38      380.93     17.78 o
  -5  15   5     2462.81     2629.01    157.26 o
  -4  15   5      822.02      798.84     27.39 o
  -3  15   5      190.95      193.69      8.09 o
  -2  15   5     2404.30     2329.57     35.29 o
  -1  15   5     3090.41     2984.33     80.64 o
   0  15   5        2.95       15.98      8.01 o
   1  15   5      292.19      287.47      7.85 o
   2  15   5      260.34      259.41      7.99 o
   3  15   5     2906.20     2965.21     53.49 o
   4  15   5      798.73      757.32     19.19 o
  -8  16   5     4558.93     4480.23    366.10 o
  -7  16   5      396.76      473.21     35.86 o
  -6  16   5      609.80      596.57     41.36 o
  -5  16   5      202.52      185.65     10.47 o
  -4  16   5     4397.27     4457.17     83.44 o
  -3  16   5     2118.28     2124.52     28.39 o
  -2  16   5     4358.57     4260.71     45.31 o
  -1  16   5     1353.70     1305.64     36.41 o
   0  16   5     3050.48     2846.75    100.95 o
   1  16   5     1877.66     1825.93     27.73 o
   2  16   5     2334.18     2354.83     25.40 o
   3  16   5        7.99       22.24      8.23 o
   4  16   5      252.00      221.36      9.17 o
  -8  17   5      214.05      215.55     21.75 o
  -7  17   5      600.58      636.43     65.31 o
  -6  17   5     1461.67     1500.98     73.10 o
  -5  17   5     4568.24     4512.22    206.09 o
  -4  17   5      850.19      927.42     14.31 o
  -3  17   5       31.58       31.64      7.90 o
  -2  17   5      755.58      796.77     20.70 o
  -1  17   5     5903.77     5797.07    159.19 o
   0  17   5     4010.31     3885.72     23.21 o
   1  17   5        0.08       -2.09      8.67 o
   2  17   5      469.13      504.94      9.05 o
   3  17   5      734.01      746.37     10.57 o
  -7  18   5     3594.48     3644.60    314.21 o
  -6  18   5       63.27       71.79     11.60 o
  -5  18   5     1360.45     1356.68    103.16 o
  -4  18   5       24.46       42.50      9.49 o
  -3  18   5     8476.38     8339.55    188.67 o
  -2  18   5       54.48       61.15      7.56 o
  -1  18   5       85.92       85.55      7.68 o
   0  18   5       34.78       44.73     10.10 o
   1  18   5     2327.83     2293.32     37.52 o
   2  18   5      250.80      283.78      8.44 o
   3  18   5      685.67      701.27     14.60 o
  -7  19   5       92.95      121.06     22.13 o
  -6  19   5     1528.75     1467.12    130.02 o
  -5  19   5        8.91        9.55     10.41 o
  -4  19   5     1702.53     1751.66     57.07 o
  -3  19   5      381.69      401.65     16.01 o
  -2  19   5     3884.25     3816.17    124.36 o
  -1  19   5      150.59      141.38      7.90 o
   0  19   5       58.83       63.69     12.36 o
   1  19   5      287.02      302.55     11.46 o
   2  19   5      262.13      272.31      8.58 o
   3  19   5      986.46     1003.10     20.79 o
  -7  20   5       19.77       24.43     11.92 o
  -6  20   5       69.98       71.80     11.60 o
  -5  20   5       68.18       93.24     10.74 o
  -4  20   5     3261.31     3121.66    128.04 o
  -3  20   5       25.31       32.74      7.12 o
  -2  20   5      452.40      446.21     16.61 o
  -1  20   5        0.25        5.18      7.73 o
   0  20   5     3330.50     3313.42     62.26 o
   1  20   5       76.67       80.95      9.17 o
   2  20   5      529.72      504.89      9.37 o
  -6  21   5      491.18      456.22     46.01 o
  -5  21   5      713.24      684.98     64.32 o
  -4  21   5      709.45      755.39     19.93 o
  -3  21   5       11.20       11.88      7.37 o
  -2  21   5      677.00      723.57     22.80 o
  -1  21   5     3570.26     3612.54     93.97 o
   0  21   5       75.49       75.71     12.64 o
   1  21   5      464.06      462.50     14.97 o
   2  21   5      327.87      328.95      9.21 o
  -6  22   5       66.97       66.87     11.71 o
  -5  22   5      261.99      275.87     18.01 o
  -4  22   5       62.78       69.58      8.39 o
  -3  22   5     6333.39     6130.02    260.97 o
  -2  22   5      984.13      970.45     36.87 o
  -1  22   5        3.89        9.61      8.25 o
   0  22   5      112.51      102.71     11.62 o
   1  22   5     2395.84     2348.62     36.07 o
  -5  23   5       52.04       58.63     11.22 o
  -4  23   5     1848.51     1856.76     66.10 o
  -3  23   5        1.97        9.52      8.75 o
  -2  23   5     2159.49     2174.62     70.73 o
  -1  23   5      251.61      267.53      9.14 o
   0  23   5     3704.25     3639.57    174.43 o
   1  23   5        1.24        0.62      9.94 o
  -4  24   5      401.09      399.53     15.73 o
  -3  24   5     1402.35     1411.51     62.93 o
  -2  24   5     1537.38     1548.03     65.62 o
  -1  24   5      324.92      329.81     13.94 o
   0  24   5     2490.20     2475.28     36.93 o
  -3  25   5       17.24       29.02      9.47 o
  -2  25   5       13.04       19.04      9.16 o
  -1  25   5     3037.08     2967.92     92.03 o
 -10   0   6     3874.06     3803.15    242.72 o
  -8   0   6     3678.64     3540.37     67.60 o
  -6   0   6     1558.25     1613.37     17.37 o
  -4   0   6        5.77        3.97     13.43 o
  -2   0   6    11002.46    10817.52     78.74 o
   0   0   6     1973.50     1966.76     22.89 o
   2   0   6     2550.81     2721.70     26.55 o
   4   0   6      231.96      242.03     17.40 o
 -10   1   6      708.72      737.53     28.55 o
  -9   1   6      961.36      973.88     20.87 o
  -8   1   6     2013.80     1969.77     15.38 o
  -7   1   6     1141.93     1176.70     15.79 o
  -6   1   6      261.60      265.25      8.13 o
  -5   1   6        1.95       37.85     17.81 o
  -4   1   6     4715.35     4829.65    136.03 o
  -3   1   6     1361.99     1367.93     27.51 o
  -2   1   6      623.49      648.27      8.16 o
  -1   1   6     2571.52     2652.00     46.13 o
   0   1   6     8720.10     8958.58    271.20 o
   1   1   6      460.91      504.86     11.48 o
   2   1   6       90.74      108.36      8.82 o
   3   1   6      453.03      475.87     13.91 o
   4   1   6      205.35      200.31      8.90 o
 -10   2   6      119.28      120.34     11.28 o
  -9   2   6       11.79       17.79      9.31 o
  -8   2   6       75.77       73.62      8.52 o
  -7   2   6    13576.66    13560.21    135.61 o
  -6   2   6      802.37      798.40     12.70 o
  -5   2   6      110.09      122.08      9.31 o
  -4   2   6      332.63      336.04     10.36 o
  -3   2   6     5942.62     5955.13     53.80 o
  -2   2   6     1209.82     1230.46     25.61 o
  -1   2   6     9856.22     9558.81    211.53 o
   0   2   6       50.31       62.64      7.04 o
   1   2   6     6881.04     6925.37     54.86 o
   2   2   6       76.52       84.74      8.60 o
   3   2   6     2044.24     2071.32     51.18 o
   4   2   6      829.82      866.07     21.61 o
 -10   3   6      400.70      415.67     18.22 o
  -9   3   6      901.52      914.82     31.71 o
  -8   3   6     3233.08     3239.23     91.15 o
  -7   3   6      130.01      122.54      8.37 o
  -6   3   6      500.69      519.29     10.91 o
  -5   3   6      527.04      577.00      9.53 o
  -4   3   6     5031.62     5276.27    110.11 o
  -3   3   6     5138.33     5141.34     41.59 o
  -2   3   6        6.71        8.91      6.31 o
  -1   3   6     4229.10     4196.04     53.91 o
   0   3   6     8352.12     8461.66    244.76 o
   1   3   6      347.22      371.67     12.25 o
   2   3   6     1017.86     1050.36     17.45 o
   3   3   6      145.42      152.07     10.12 o
   4   3   6     2191.43     2265.85     47.26 o
 -10   4   6     2234.68     2124.94    134.03 o
  -9   4   6      222.11      219.67     10.68 o
  -8   4   6     1595.88     1394.13    204.10 o
  -7   4   6     2060.15     2097.97     41.12 o
  -6   4   6     2823.80     2896.06     36.32 o
  -5   4   6      496.09      524.85      9.56 o
  -4   4   6     1330.93     1427.34     13.66 o
  -3   4   6     6788.74     6969.93     71.73 o
  -2   4   6     4571.91     4480.38     86.17 o
  -1   4   6      350.83      333.75      8.25 o
   0   4   6       55.48       70.09      6.91 o
   1   4   6        2.32        5.64      6.30 o
   2   4   6     3789.39     3995.03    114.30 o
   3   4   6     5493.46     5638.13    148.38 o
   4   4   6      174.86      183.81     11.71 o
  -9   5   6      501.73      523.60     45.86 o
  -8   5   6      109.18      121.15     19.56 o
  -7   5   6     2110.61     2105.16     36.43 o
  -6   5   6      159.29      160.23      8.54 o
  -5   5   6     5407.75     5642.11     48.49 o
  -4   5   6        1.08       10.26      7.21 o
  -3   5   6     1061.86     1061.94     11.79 o
  -2   5   6      260.25      267.65      9.95 o
  -1   5   6      149.97      149.94      7.82 o
   0   5   6      447.26      464.83     10.83 o
   1   5   6     2860.01     2967.91     42.31 o
   2   5   6     1991.29     2068.77     32.75 o
   3   5   6     3289.59     3389.27     86.63 o
   4   5   6        6.40       15.78      8.41 o
  -9   6   6     1714.51     1699.41    128.72 o
  -8   6   6       32.94       34.76     10.60 o
  -7   6   6     3508.00     3529.03    138.95 o
  -6   6   6     2744.43     2782.97     29.45 o
  -5   6   6       36.52       37.32      8.09 o
  -4   6   6     2265.01     2327.56     30.90 o
  -3   6   6     1484.29     1549.75     27.49 o
  -2   6   6      543.25      548.07     10.90 o
  -1   6   6      586.23      567.01     11.56 o
   0   6   6        0.17        8.64      6.72 o
   1   6   6     1240.25     1288.41     31.36 o
   2   6   6     3316.70     3379.47     54.60 o
   3   6   6     1841.46     1887.25     29.60 o
   4   6   6       88.76      111.27      8.56 o
  -9   7   6      221.64      228.17     17.47 o
  -8   7   6     2779.94     2772.67    199.00 o
  -7   7   6      103.28      104.91     10.49 o
  -6   7   6      350.76      359.10     11.32 o
  -5   7   6     2099.67     2167.94     31.84 o
  -4   7   6     9726.45     9842.30    104.14 o
  -3   7   6      404.18      420.79     11.18 o
  -2   7   6        0.94        5.06      8.97 o
  -1   7   6      339.03      310.92      9.58 o
   0   7   6     3370.28     3320.75     58.00 o
   1   7   6     1908.06     1988.44     28.79 o
   2   7   6      504.02      522.49     12.38 o
   3   7   6       64.35       64.06      8.00 o
   4   7   6     6560.08     6732.75    167.67 o
  -9   8   6      169.83      189.95     25.33 o
  -8   8   6      710.48      687.74     45.17 o
  -7   8   6     1034.93     1032.88     55.01 o
  -6   8   6     9564.70     9892.78    305.13 o
  -5   8   6     2807.66     2821.95     27.42 o
  -4   8   6     2455.32     2500.22     14.68 o
  -3   8   6     8278.76     8488.84    184.32 o
  -2   8   6     2464.97     2415.98     46.54 o
  -1   8   6      378.60      401.72     16.70 o
   0   8   6     2023.60     1957.28     40.15 o
   1   8   6      332.46      335.97      7.84 o
   2   8   6     5388.54     5492.90     71.26 o
   3   8   6     3082.21     3158.00     59.82 o
   4   8   6      634.17      619.68     23.06 o
  -9   9   6     2629.04     2508.27    254.01 o
  -8   9   6      363.75      383.30     15.57 o
  -7   9   6      830.25      862.91     49.29 o
  -6   9   6       58.39       72.74     10.41 o
  -5   9   6     8950.46     9326.77    108.00 o
  -4   9   6      553.15      564.79     13.11 o
  -3   9   6     3523.64     3660.67     59.64 o
  -2   9   6      310.62      330.24      9.17 o
  -1   9   6     4962.04     4965.92     25.83 o
   0   9   6      517.46      496.16     12.92 o
   1   9   6     8638.83     8587.17    103.02 o
   2   9   6        0.10        0.78      7.44 o
   3   9   6     1072.30     1066.49     16.74 o
   4   9   6      100.41      103.41      8.63 o
  -9  10   6       58.59       59.79     13.06 o
  -8  10   6     1299.02     1376.87    115.98 o
  -7  10   6      923.42      920.73     51.28 o
  -6  10   6     1700.84     1729.73     15.99 o
  -5  10   6      620.32      681.17     34.11 o
  -4  10   6      143.42      150.25      8.11 o
  -3  10   6      639.82      660.82     14.00 o
  -2  10   6     8211.44     8080.42     54.54 o
  -1  10   6       61.17       72.47      9.70 o
   0  10   6      490.83      489.88     10.51 o
   1  10   6        8.35       16.35      6.54 o
   2  10   6     2205.58     2247.27     37.38 o
   3  10   6     1043.10     1047.67     10.18 o
   4  10   6      631.35      610.23     18.99 o
  -9  11   6      451.41      458.65     63.56 o
  -8  11   6      304.31      321.26     20.53 o
  -7  11   6      352.16      341.96     14.27 o
  -6  11   6      196.77      203.98     10.76 o
  -5  11   6       91.78       81.72      9.95 o
  -4  11   6     4390.12     4431.90     96.30 o
  -3  11   6      963.98      924.16     31.91 o
  -2  11   6     1208.92     1207.38     19.65 o
  -1  11   6      232.85      215.33     11.52 o
   0  11   6     3424.99     3378.15     67.17 o
   1  11   6      137.42      129.78      7.45 o
   2  11   6        0.12        5.89      6.04 o
   3  11   6      146.42      156.01      8.34 o
   4  11   6     2733.92     2602.10     40.54 o
  -9  12   6       82.53       83.53     13.28 o
  -8  12   6      142.06      131.95     11.88 o
  -7  12   6      210.16      224.03     15.87 o
  -6  12   6      748.34      784.07     34.11 o
  -5  12   6     1877.07     1895.68     39.52 o
  -4  12   6      138.58      121.68      8.26 o
  -3  12   6     3042.42     2977.24    126.52 o
  -2  12   6      349.47      382.70      7.71 o
  -1  12   6       29.98       45.40     10.60 o
   0  12   6       65.56       69.56      9.73 o
   1  12   6     2106.72     2084.27     36.65 o
   2  12   6      178.97      200.83      8.06 o
   3  12   6      312.15      323.13     15.95 o
  -8  13   6      180.96      206.33     12.10 o
  -7  13   6       43.39       50.71     18.69 o
  -6  13   6       21.17       34.76     11.12 o
  -5  13   6     1934.10     2048.13    126.81 o
  -4  13   6        1.09       10.12      8.19 o
  -3  13   6     4677.90     4782.60    115.86 o
  -2  13   6      200.64      206.19      7.98 o
  -1  13   6     8310.50     8294.55     36.37 o
   0  13   6      973.85      964.16     16.15 o
   1  13   6     2478.72     2432.18     12.75 o
   2  13   6       13.20       16.82      7.86 o
   3  13   6      160.37      159.60      8.57 o
  -8  14   6     3386.41     3450.74    341.91 o
  -7  14   6      123.23      133.59     21.36 o
  -6  14   6     5166.89     5237.86    261.11 o
  -5  14   6      980.43     1078.93     23.58 o
  -4  14   6       33.76       48.33      8.25 o
  -3  14   6     1166.84     1128.15     33.10 o
  -2  14   6    10598.24    10443.39    167.40 o
  -1  14   6        0.75        9.62      9.96 o
   0  14   6        0.87       11.79     10.15 o
   1  14   6      326.30      304.11      8.13 o
   2  14   6     2428.38     2484.14     14.99 o
   3  14   6      564.66      568.01     11.08 o
  -8  15   6      551.22      539.41     60.74 o
  -7  15   6      257.16      243.01     11.95 o
  -6  15   6        6.50       16.60     10.39 o
  -5  15   6     3299.31     3466.31    216.70 o
  -4  15   6     7141.87     7396.88    163.57 o
  -3  15   6      405.98      408.60     12.78 o
  -2  15   6      266.92      268.58      7.97 o
  -1  15   6      748.18      706.73     24.04 o
   0  15   6     4376.05     4277.50     76.33 o
   1  15   6     4771.37     4817.73     60.55 o
   2  15   6        4.65        6.32      7.47 o
   3  15   6       22.36       26.41      8.63 o
  -8  16   6        5.47        9.72     12.17 o
  -7  16   6     2898.91     2769.39    202.35 o
  -6  16   6      719.35      686.04     62.03 o
  -5  16   6      521.42      566.21     44.41 o
  -4  16   6      199.76      224.54      9.71 o
  -3  16   6     2216.62     2180.80     67.24 o
  -2  16   6       81.55       92.04      7.65 o
  -1  16   6     1867.45     1920.83     17.22 o
   0  16   6      386.99      405.79      9.58 o
   1  16   6     1700.87     1692.16     12.90 o
   2  16   6      325.97      334.16      9.06 o
   3  16   6     1352.34     1400.82     26.28 o
  -7  17   6       71.24       95.48     11.83 o
  -6  17   6     1168.41     1241.78     73.48 o
  -5  17   6     1386.77     1396.71     75.77 o
  -4  17   6       92.69      135.02     13.52 o
  -3  17   6     1776.81     1700.74     40.29 o
  -2  17   6        8.85       12.05      7.54 o
  -1  17   6     1437.27     1420.65     65.09 o
   0  17   6      839.70      846.57     11.01 o
   1  17   6      221.40      221.83      8.42 o
   2  17   6        0.06        0.49      8.48 o
  -7  18   6      108.40      107.17     11.97 o
  -6  18   6     1787.81     1847.35    153.98 o
  -5  18   6      176.36      192.78     16.33 o
  -4  18   6     1286.57     1244.63     55.32 o
  -3  18   6      760.47      793.38     21.17 o
  -2  18   6     1766.09     1772.83     52.11 o
  -1  18   6        8.07       10.87      8.79 o
   0  18   6       77.81       93.19      9.30 o
   1  18   6      290.56      290.04      8.79 o
   2  18   6     4422.22     4305.38     68.88 o
  -7  19   6      176.75      154.14     12.90 o
  -6  19   6      433.08      411.54     30.14 o
  -5  19   6     4073.42     4013.39    212.88 o
  -4  19   6     3244.08     3128.45    166.59 o
  -3  19   6       17.29       20.43      8.81 o
  -2  19   6        2.99        4.29      7.66 o
  -1  19   6      380.38      393.53     12.62 o
   0  19   6     1683.43     1676.78     59.90 o
   1  19   6     2180.28     2146.98     42.84 o
  -6  20   6      315.84      325.29     32.66 o
  -5  20   6       31.24       44.53     11.17 o
  -4  20   6       89.29       81.24     10.81 o
  -3  20   6     1211.25     1197.87     37.66 o
  -2  20   6     1473.67     1446.11     46.62 o
  -1  20   6     3640.17     3695.31     85.53 o
   0  20   6       32.66       34.57      9.47 o
   1  20   6      981.37      935.18     10.07 o
  -6  21   6     1410.76     1301.60     80.35 o
  -5  21   6      190.70      175.40     20.60 o
  -4  21   6     2799.68     2751.19    247.60 o
  -3  21   6      280.94      303.18     14.01 o
  -2  21   6      208.82      202.70      9.36 o
  -1  21   6        0.12        4.38      9.64 o
   0  21   6     3611.59     3528.79    136.73 o
  -5  22   6      367.65      351.32     25.41 o
  -4  22   6      189.76      183.21     17.71 o
  -3  22   6      824.62      788.12     32.56 o
  -2  22   6      646.88      681.38     24.27 o
  -1  22   6      894.55      910.79     35.33 o
   0  22   6       14.22       20.54      9.91 o
  -4  23   6       64.37       74.86      9.30 o
  -3  23   6      974.27      895.18     35.04 o
  -2  23   6        1.60        0.23      9.10 o
  -1  23   6     1812.41     1741.88     22.06 o
  -9   0   7      205.11      196.55     14.47 o
  -7   0   7      155.46      159.77     12.49 o
  -5   0   7    11524.15    11312.55     79.51 o
  -3   0   7     1245.51     1225.74     14.71 o
  -1   0   7    12058.22    12091.55    169.39 o
   1   0   7      511.35      508.78     16.63 o
   3   0   7     4533.28     4604.98     35.56 o
  -9   1   7       11.62       16.77     10.03 o
  -8   1   7     4581.80     4535.61    122.34 o
  -7   1   7     3429.97     3394.80     74.38 o
  -6   1   7     1478.50     1510.55     19.31 o
  -5   1   7     1385.09     1393.47     13.94 o
  -4   1   7     8098.62     7956.17     53.96 o
  -3   1   7     1235.18     1265.09     10.32 o
  -2   1   7     1227.58     1294.91     22.56 o
  -1   1   7      192.34      185.58      7.27 o
   0   1   7     1912.52     1955.08     13.19 o
   1   1   7     1855.77     1851.86     16.33 o
   2   1   7     2372.72     2472.71     18.28 o
   3   1   7        0.58       12.23     12.90 o
  -9   2   7      543.87      571.31     16.93 o
  -8   2   7     1436.98     1435.88     49.24 o
  -7   2   7      372.31      378.42     18.19 o
  -6   2   7     1894.58     1928.97     15.46 o
  -5   2   7       54.41       59.12      8.60 o
  -4   2   7      682.05      695.65     16.31 o
  -3   2   7        0.36       10.22      6.51 o
  -2   2   7     1578.84     1594.48     14.21 o
  -1   2   7     1363.22     1329.30      9.87 o
   0   2   7     3576.61     3539.19     42.41 o
   1   2   7      371.65      380.17      8.37 o
   2   2   7     2021.47     2086.44     66.84 o
   3   2   7      283.35      298.52     12.78 o
  -9   3   7      367.71      364.29     21.72 o
  -8   3   7       12.55       13.73      9.76 o
  -7   3   7     4759.11     4666.95     75.48 o
  -6   3   7     1097.61     1131.82     15.38 o
  -5   3   7      261.54      276.00     10.12 o
  -4   3   7     4035.74     3989.99     21.29 o
  -3   3   7      985.62     1023.92      9.43 o
  -2   3   7        9.37        7.02      6.61 o
  -1   3   7       85.00      117.07      8.17 o
   0   3   7      192.54      204.00      7.50 o
   1   3   7     1504.43     1601.68     22.46 o
   2   3   7      195.29      193.65      9.53 o
   3   3   7      351.48      386.90     10.44 o
  -9   4   7      846.34      813.32     35.82 o
  -8   4   7      125.58      121.05     10.03 o
  -7   4   7      129.53      128.15      8.60 o
  -6   4   7      113.51      114.39      8.36 o
  -5   4   7     4046.99     4215.97    106.49 o
  -4   4   7       60.84       54.09      8.51 o
  -3   4   7       10.40       10.01      6.92 o
  -2   4   7        1.26        4.50      6.57 o
  -1   4   7     5129.62     5169.27     77.50 o
   0   4   7       70.23       74.19      8.16 o
   1   4   7       52.55       60.64      8.57 o
   2   4   7      127.80      129.73      8.08 o
   3   4   7     3910.68     4012.38     64.36 o
  -9   5   7       84.15       76.94     11.22 o
  -8   5   7     6690.41     6586.61    242.41 o
  -7   5   7     1844.43     1890.62     43.92 o
  -6   5   7       77.21       80.27      8.75 o
  -5   5   7     2280.71     2336.06     62.97 o
  -4   5   7     4881.61     4880.09     39.20 o
  -3   5   7      182.60      162.18     12.44 o
  -2   5   7     2701.09     2702.88     20.79 o
  -1   5   7      615.13      589.88      9.85 o
   0   5   7     4185.07     4162.19     42.54 o
   1   5   7     1956.67     1997.35     49.32 o
   2   5   7     2907.94     2981.73     82.78 o
   3   5   7       74.37       63.59      8.42 o
  -9   6   7     1199.85     1094.00     45.93 o
  -8   6   7      196.71      189.99     12.06 o
  -7   6   7     2284.31     2336.37     84.60 o
  -6   6   7     6647.59     6766.49     98.41 o
  -5   6   7      802.16      820.71     13.17 o
  -4   6   7     1699.00     1673.90     14.14 o
  -3   6   7       54.19       91.42      8.27 o
  -2   6   7      252.87      256.98      8.74 o
  -1   6   7     4069.59     3982.18     81.72 o
   0   6   7     6760.42     6861.89    165.77 o
   1   6   7       52.80       68.92      7.65 o
   2   6   7     2904.94     2938.85     38.41 o
   3   6   7     2961.34     2952.84     75.24 o
  -9   7   7     2198.34     2104.42    213.42 o
  -8   7   7       53.91       46.15     10.63 o
  -7   7   7     2519.55     2461.18    124.07 o
  -6   7   7      110.83      128.29      8.99 o
  -5   7   7     1572.16     1578.58     12.62 o
  -4   7   7      241.42      259.14      8.21 o
  -3   7   7     8430.75     8133.43     97.06 o
  -2   7   7      326.53      329.71      8.67 o
  -1   7   7      221.03      212.45     11.84 o
   0   7   7       31.45       32.03      7.43 o
   1   7   7     4956.25     5005.39     70.37 o
   2   7   7        4.02        7.97      8.17 o
   3   7   7       69.07       73.58      8.48 o
  -9   8   7     2569.13     2410.44    258.36 o
  -8   8   7        3.80       17.74     10.74 o
  -7   8   7      578.54      574.76     26.02 o
  -6   8   7      243.28      240.34      9.87 o
  -5   8   7      605.39      672.80     18.13 o
  -4   8   7     3571.50     3664.61     90.12 o
  -3   8   7      359.31      345.77      9.06 o
  -2   8   7     3037.38     3180.32     87.82 o
  -1   8   7     2660.72     2688.15     48.67 o
   0   8   7       20.08       26.25      7.30 o
   1   8   7        0.04        3.17      6.64 o
   2   8   7       17.85       27.63      7.92 o
   3   8   7     1834.29     1825.84     33.08 o
  -9   9   7        0.86        7.56     14.05 o
  -8   9   7     4544.88     4506.39    277.43 o
  -7   9   7      561.00      562.61     26.32 o
  -6   9   7      105.23      114.01     10.67 o
  -5   9   7     1126.61     1148.19     15.42 o
  -4   9   7     1767.43     1855.53     55.86 o
  -3   9   7      707.63      758.73     10.93 o
  -2   9   7     1216.01     1195.74     13.84 o
  -1   9   7      529.51      545.87     14.61 o
   0   9   7     2809.06     2744.17     48.72 o
   1   9   7     1398.65     1414.32     25.86 o
   2   9   7      698.24      699.17     12.42 o
   3   9   7      205.76      208.41      8.97 o
  -9  10   7      628.05      611.48     68.60 o
  -8  10   7       72.19       58.13     11.06 o
  -7  10   7        0.32        5.02     10.58 o
  -6  10   7     1502.81     1543.82     97.90 o
  -5  10   7     3360.04     3541.13    105.86 o
  -4  10   7      471.11      535.74     18.28 o
  -3  10   7       15.32       19.32      9.82 o
  -2  10   7     3852.36     3828.37     72.72 o
  -1  10   7      964.35      948.73     20.28 o
   0  10   7     3267.28     3217.16     30.01 o
   1  10   7       43.36       59.27      7.72 o
   2  10   7      945.56      951.84     20.44 o
   3  10   7      915.94      912.93     14.38 o
  -8  11   7      191.16      169.23     13.16 o
  -7  11   7      753.54      768.64     55.40 o
  -6  11   7      150.37      167.29     23.73 o
  -5  11   7        0.91        7.38      8.63 o
  -4  11   7      549.34      560.22      9.59 o
  -3  11   7    12289.13    12431.52    394.63 o
  -2  11   7       21.11       15.37      8.15 o
  -1  11   7     3440.21     3496.39     93.03 o
   0  11   7      315.11      316.67      8.79 o
   1  11   7     2120.72     2100.37     29.52 o
   2  11   7       74.90       77.81      8.14 o
  -8  12   7       18.94       29.28     11.64 o
  -7  12   7       22.68       26.00     10.85 o
  -6  12   7     1692.00     1720.74    146.96 o
  -5  12   7      537.82      607.88     13.96 o
  -4  12   7     4232.41     4310.91    174.27 o
  -3  12   7      101.59      113.56      7.54 o
  -2  12   7     8424.43     8568.62     94.41 o
  -1  12   7      774.77      781.51     20.72 o
   0  12   7     1019.14      987.01     23.18 o
   1  12   7       86.70       80.93      7.95 o
   2  12   7       20.64       21.63      8.34 o
  -8  13   7     1396.27     1329.31    123.76 o
  -7  13   7     1208.28     1189.30     50.59 o
  -6  13   7     1683.92     1729.79     65.85 o
  -5  13   7      964.34     1045.82     36.43 o
  -4  13   7     1775.25     1813.70     77.91 o
  -3  13   7      871.45      898.54     37.87 o
  -2  13   7      654.37      665.62     10.60 o
  -1  13   7       33.11       32.46     10.40 o
   0  13   7      831.45      848.69     13.30 o
   1  13   7     2640.44     2607.88     41.04 o
   2  13   7      324.91      314.10      9.00 o
  -8  14   7      209.69      193.45     12.67 o
  -7  14   7       10.07       18.23     15.03 o
  -6  14   7      636.60      670.39     12.71 o
  -5  14   7     3171.76     3258.45    226.77 o
  -4  14   7     1973.94     2082.76     95.24 o
  -3  14   7      229.22      239.02      9.43 o
  -2  14   7     1815.21     1843.51     53.87 o
  -1  14   7     2654.17     2669.96     19.10 o
   0  14   7      796.43      805.77     12.49 o
   1  14   7       49.09       60.71      8.23 o
   2  14   7      287.92      278.51      9.74 o
  -8  15   7      534.01      501.00     18.16 o
  -7  15   7      746.60      790.50     62.80 o
  -6  15   7      241.13      246.76     26.17 o
  -5  15   7        5.26       11.33     10.33 o
  -4  15   7      178.29      192.33      8.85 o
  -3  15   7     7851.01     8072.49    249.58 o
  -2  15   7       46.25       83.64     10.15 o
  -1  15   7      892.65      940.08     13.66 o
   0  15   7      502.72      499.69      9.26 o
   1  15   7      124.51      135.11      8.52 o
  -7  16   7       37.03       37.00     11.86 o
  -6  16   7     5175.35     5259.67    389.83 o
  -5  16   7      487.32      502.90     33.80 o
  -4  16   7      499.70      515.19     25.55 o
  -3  16   7      434.06      462.14     16.14 o
  -2  16   7     2254.02     2220.73     70.22 o
  -1  16   7      473.07      492.72     15.57 o
   0  16   7     3514.06     3472.70     65.95 o
   1  16   7       21.41       26.93      8.30 o
  -7  17   7     2700.31     2547.49    243.48 o
  -6  17   7      132.24      164.46     11.85 o
  -5  17   7     3439.71     3549.36    293.61 o
  -4  17   7     3453.57     3387.42    175.00 o
  -3  17   7      119.28      116.73      7.58 o
  -2  17   7     1081.26     1079.68     31.76 o
  -1  17   7     1206.70     1287.35     20.30 o
   0  17   7     1304.41     1314.82     32.62 o
   1  17   7     7362.34     7051.23    108.37 o
  -6  18   7      947.42      970.73     89.50 o
  -5  18   7     2471.70     2465.50    197.09 o
  -4  18   7      440.35      448.00     33.32 o
  -3  18   7        2.74       10.10      8.65 o
  -2  18   7       26.23       23.58      8.89 o
  -1  18   7     3704.48     3692.21    149.55 o
   0  18   7     1390.34     1397.18     11.15 o
  -6  19   7      117.91      114.07     17.02 o
  -5  19   7       35.80       27.33     11.16 o
  -4  19   7     1072.37     1057.32     79.87 o
  -3  19   7        1.87        6.19      8.75 o
  -2  19   7     1262.85     1217.64     63.16 o
  -1  19   7      371.45      378.69     11.46 o
   0  19   7      431.51      412.04      9.55 o
  -5  20   7      305.50      304.49     31.89 o
  -4  20   7       53.41       64.19     10.66 o
  -3  20   7       12.35       16.26      9.06 o
  -2  20   7       22.71       33.42     11.09 o
  -1  20   7        4.03        5.15     10.13 o
  -4  21   7      301.10      314.71     35.28 o
  -3  21   7      712.94      684.69     17.23 o
  -2  21   7      676.94      645.48     39.92 o
  -8   0   8     2643.04     2504.69     38.46 o
  -6   0   8      117.67      116.21     10.75 o
  -4   0   8     5432.34     5599.46    134.44 o
  -2   0   8     1967.22     1856.51     29.76 o
   0   0   8      299.10      313.63     11.37 o
   2   0   8      768.50      769.13     19.53 o
  -9   1   8      286.68      307.70     14.62 o
  -8   1   8        7.34       13.29     14.93 o
  -7   1   8     1354.06     1278.84     27.19 o
  -6   1   8     5144.42     4997.64     63.41 o
  -5   1   8     1500.29     1479.95     13.08 o
  -4   1   8     3034.47     3023.74     47.09 o
  -3   1   8     1660.39     1697.45     31.96 o
  -2   1   8      365.59      365.81     12.64 o
  -1   1   8      798.49      742.49     18.08 o
   0   1   8      557.04      538.36      8.40 o
   1   1   8        1.30        4.39      8.83 o
   2   1   8     3405.98     3442.58    109.38 o
  -9   2   8      848.86      811.56     39.85 o
  -8   2   8      613.17      596.38     15.62 o
  -7   2   8     1622.73     1566.68     36.64 o
  -6   2   8       63.97       61.93      8.85 o
  -5   2   8     9841.12     9810.93    101.92 o
  -4   2   8       18.43       27.88      7.02 o
  -3   2   8       42.87       57.98      7.05 o
  -2   2   8     1013.98     1036.50     30.37 o
  -1   2   8     1833.78     1750.29     50.46 o
   0   2   8      279.92      288.17     10.60 o
   1   2   8     4149.68     4298.02     68.68 o
   2   2   8      257.41      263.71     15.00 o
  -9   3   8       11.41       17.90     11.45 o
  -8   3   8     1469.91     1451.93     44.10 o
  -7   3   8      432.25      436.16     11.28 o
  -6   3   8     2163.49     2107.42     42.04 o
  -5   3   8      411.12      425.24     11.49 o
  -4   3   8      528.27      563.07      8.90 o
  -3   3   8     2548.81     2610.67     64.45 o
  -2   3   8     7070.85     6932.43    171.12 o
  -1   3   8       44.04       44.75      7.31 o
   0   3   8       14.28       17.47      8.45 o
   1   3   8       10.50       22.11      8.98 o
   2   3   8     4381.22     4184.46    122.71 o
  -9   4   8     1967.42     1875.40     79.19 o
  -8   4   8     1687.75     1703.45     62.05 o
  -7   4   8     1079.54     1113.98     21.71 o
  -6   4   8      154.40      149.66     11.06 o
  -5   4   8       27.45       20.76      8.93 o
  -4   4   8     6219.35     6092.64     69.80 o
  -3   4   8      946.04      973.63     25.57 o
  -2   4   8       76.25       77.97      7.95 o
  -1   4   8     4380.50     4287.01     96.06 o
   0   4   8     2054.26     2062.24     23.75 o
   1   4   8       90.32      102.68      9.18 o
   2   4   8      183.98      189.85     19.10 o
  -9   5   8      103.01       98.65     14.01 o
  -8   5   8      644.69      643.05     24.26 o
  -7   5   8     3010.66     3082.57     76.15 o
  -6   5   8     1740.59     1812.33     56.67 o
  -5   5   8     1006.37      978.55     12.01 o
  -4   5   8       35.56       33.24      8.73 o
  -3   5   8      684.15      702.71     19.21 o
  -2   5   8      312.30      277.77      7.74 o
  -1   5   8     3738.23     3752.60     29.88 o
   0   5   8      693.81      679.54     22.99 o
   1   5   8     2204.38     2243.19     54.12 o
   2   5   8      614.11      593.63     20.39 o
  -9   6   8     1980.65     1713.42     84.39 o
  -8   6   8      860.64      831.69     90.04 o
  -7   6   8      215.98      229.66     11.59 o
  -6   6   8      338.13      365.00     21.18 o
  -5   6   8     1372.79     1317.47     26.81 o
  -4   6   8       12.86       20.33      8.69 o
  -3   6   8     2340.32     2328.16     47.45 o
  -2   6   8      453.33      493.93     13.52 o
  -1   6   8     1633.20     1711.76     12.67 o
   0   6   8     1706.38     1749.68     24.30 o
   1   6   8     1183.73     1194.23     19.87 o
   2   6   8     1019.62     1026.37     28.01 o
  -9   7   8      393.10      395.90     40.82 o
  -8   7   8     2884.81     2738.93    169.01 o
  -7   7   8      191.96      182.26     10.29 o
  -6   7   8      831.28      864.93     20.33 o
  -5   7   8        1.20        9.84      9.69 o
  -4   7   8      199.68      181.20      9.26 o
  -3   7   8      434.46      428.44     14.36 o
  -2   7   8     7178.68     7089.81    138.94 o
  -1   7   8      175.62      179.77     13.38 o
   0   7   8      546.89      542.04     14.35 o
   1   7   8      311.72      337.03     10.07 o
   2   7   8     1530.94     1456.19     17.90 o
  -8   8   8      913.10      925.61     66.54 o
  -7   8   8      115.48       97.69     33.16 o
  -6   8   8     1695.48     1773.35     50.00 o
  -5   8   8     1414.05     1486.72     60.74 o
  -4   8   8     2357.99     2252.11     48.88 o
  -3   8   8     1671.88     1627.32     53.28 o
  -2   8   8       20.59       24.78      9.13 o
  -1   8   8     1981.07     1995.46     52.12 o
   0   8   8     7036.33     7135.30     73.02 o
   1   8   8      336.22      339.98      8.14 o
  -8   9   8        3.53        0.22     11.22 o
  -7   9   8     3709.79     3791.67    263.85 o
  -6   9   8      721.29      761.65     21.94 o
  -5   9   8       83.18       88.23      8.38 o
  -4   9   8      169.18      200.23     10.17 o
  -3   9   8     3111.02     2942.62    211.33 o
  -2   9   8       27.38       23.23      8.54 o
  -1   9   8     2776.81     2815.62     37.57 o
   0   9   8       35.58       60.72      9.16 o
   1   9   8     4826.87     4744.20    109.89 o
  -8  10   8     1874.10     1711.04    184.19 o
  -7  10   8      137.87      158.37     11.61 o
  -6  10   8      902.73      963.54     36.35 o
  -5  10   8        8.80       14.33      8.78 o
  -4  10   8     2501.21     2492.09    100.44 o
  -3  10   8     1693.84     1538.63    178.75 o
  -2  10   8      117.55      129.43      8.80 o
  -1  10   8      781.89      783.03     10.75 o
   0  10   8     3516.60     3481.15     56.06 o
   1  10   8       15.55       28.34      8.29 o
  -8  11   8      310.93      327.87     33.88 o
  -7  11   8      382.67      456.33     46.47 o
  -6  11   8     2170.62     2252.79    168.25 o
  -5  11   8      370.11      354.59     14.76 o
  -4  11   8      121.44      122.74     11.02 o
  -3  11   8      410.49      424.42     12.58 o
  -2  11   8     2801.38     2753.89     17.34 o
  -1  11   8       46.93       56.55      8.89 o
   0  11   8       18.51       27.88      8.42 o
   1  11   8       81.21       81.98      8.42 o
  -8  12   8     1102.68     1027.74     76.30 o
  -7  12   8     1757.09     1835.19    166.11 o
  -6  12   8      187.33      193.65     15.72 o
  -5  12   8     1686.78     1764.47     83.88 o
  -4  12   8      526.69      515.75     29.99 o
  -3  12   8      521.07      557.38     12.65 o
  -2  12   8       40.46       47.65      8.85 o
  -1  12   8      428.73      409.27      8.67 o
   0  12   8     1634.55     1628.46     27.62 o
   1  12   8     1125.36     1053.48     17.82 o
  -7  13   8     3051.40     2895.02    152.30 o
  -6  13   8      617.34      613.01     18.92 o
  -5  13   8      256.19      268.01     18.74 o
  -4  13   8      192.32      207.48     12.11 o
  -3  13   8     4027.22     4255.41     95.45 o
  -2  13   8        0.26        6.33     11.83 o
  -1  13   8     1374.07     1330.73     12.62 o
   0  13   8        7.34       18.98      8.28 o
  -7  14   8      141.96      143.01     11.97 o
  -6  14   8     1211.36     1232.73    119.34 o
  -5  14   8      717.51      777.09     33.37 o
  -4  14   8     4833.67     4951.63    243.04 o
  -3  14   8      309.67      296.45     13.01 o
  -2  14   8      345.41      351.46     12.36 o
  -1  14   8      134.68      144.39      9.75 o
   0  14   8     2994.87     2923.22     36.04 o
  -7  15   8     1257.77     1194.35     80.12 o
  -6  15   8     1778.12     1797.49    167.10 o
  -5  15   8        7.54       13.08      9.93 o
  -4  15   8      621.72      626.52     37.47 o
  -3  15   8     2423.98     2408.87    200.14 o
  -2  15   8     2293.27     2377.58     27.39 o
  -1  15   8      470.75      489.59     12.31 o
   0  15   8       12.44       20.24      7.93 o
  -6  16   8       15.80       11.42     12.49 o
  -5  16   8     1858.48     1910.14    125.31 o
  -4  16   8        2.25       13.91      8.93 o
  -3  16   8     1350.57     1365.69    122.24 o
  -2  16   8       13.30       17.29     11.06 o
  -1  16   8     1093.43     1018.53     28.48 o
  -6  17   8     1048.74      938.07     47.15 o
  -5  17   8      241.97      244.39     22.93 o
  -4  17   8        0.39       -1.19      9.23 o
  -3  17   8      505.92      484.06     30.60 o
  -2  17   8     1130.01     1120.11     40.00 o
  -1  17   8      200.89      194.83     11.04 o
  -5  18   8       39.15       44.87     11.60 o
  -4  18   8     2190.02     2233.23    163.97 o
  -3  18   8      169.60      180.56     13.66 o
  -2  18   8        3.69       12.88     10.30 o
  -7   0   9     2098.17     1971.22     60.05 o
  -5   0   9     1513.59     1482.72    110.94 o
  -3   0   9     2766.99     2629.03    159.01 o
  -1   0   9       50.05       65.76     10.87 o
  -8   1   9       41.62       50.68     11.37 o
  -7   1   9        6.47        9.55      8.24 o
  -6   1   9     2600.54     2575.11     92.29 o
  -5   1   9     1681.43     1682.27     57.03 o
  -4   1   9      208.20      218.69      9.27 o
  -3   1   9      489.33      493.72     24.05 o
  -2   1   9     2928.33     2828.36    131.94 o
  -1   1   9      172.79      172.83     10.77 o
   0   1   9     1713.04     1622.90     57.25 o
  -8   2   9     1489.12     1376.51     62.01 o
  -7   2   9        4.79        9.14     10.58 o
  -6   2   9     2407.95     2311.76     39.10 o
  -5   2   9       16.65       20.94      8.39 o
  -4   2   9     3461.15     3395.02    136.32 o
  -3   2   9      667.39      643.33     34.25 o
  -2   2   9      170.97      174.68      9.19 o
  -1   2   9      364.46      375.21     15.51 o
   0   2   9       26.81       45.47      7.91 o
  -8   3   9      115.11      120.35     13.27 o
  -7   3   9       95.29       91.04     10.98 o
  -6   3   9      733.65      715.32     17.67 o
  -5   3   9     4293.28     4254.43    164.80 o
  -4   3   9      223.29      213.13      8.27 o
  -3   3   9       42.97       48.25      7.87 o
  -2   3   9       17.77       29.37      7.49 o
  -1   3   9     2548.30     2393.21    118.63 o
   0   3   9      579.29      587.61     28.26 o
  -8   4   9      660.38      617.02     51.17 o
  -7   4   9     1435.46     1377.83     37.55 o
  -6   4   9      237.62      219.21     11.24 o
  -5   4   9       76.11       80.51      8.20 o
  -4   4   9      186.33      184.12      8.05 o
  -3   4   9     4414.73     4387.34    190.53 o
  -2   4   9     1462.22     1404.86     28.55 o
  -1   4   9      187.83      176.71     13.30 o
   0   4   9      255.58      247.57     19.82 o
  -8   5   9        5.14        6.73     13.38 o
  -7   5   9       36.48       36.70     11.63 o
  -6   5   9     1404.68     1381.23     32.05 o
  -5   5   9     1433.89     1365.11     39.01 o
  -4   5   9     1426.23     1401.37     61.83 o
  -3   5   9      768.20      790.08     38.30 o
  -2   5   9     5226.73     5095.36    156.70 o
  -1   5   9      169.09      157.80      7.42 o
   0   5   9      893.49      887.85     41.40 o
  -8   6   9     1573.41     1465.61     73.30 o
  -7   6   9      332.70      331.02     15.60 o
  -6   6   9      400.60      384.26     12.45 o
  -5   6   9      404.00      407.06     14.70 o
  -4   6   9     4125.10     4031.51    144.30 o
  -3   6   9      744.21      771.60     33.85 o
  -2   6   9     1144.18     1143.47     48.41 o
  -1   6   9      267.69      253.74      8.73 o
   0   6   9     1951.27     1877.08     53.44 o
  -8   7   9       49.88       46.09     13.16 o
  -7   7   9      866.67      795.72     66.07 o
  -6   7   9      454.33      441.34     12.88 o
  -5   7   9     2136.43     2031.95     84.39 o
  -4   7   9      936.71      918.77     40.37 o
  -3   7   9        0.10        3.78      7.72 o
  -2   7   9       29.29       24.72      8.51 o
  -1   7   9     5566.54     5687.23    139.78 o
   0   7   9       81.21       81.26      8.53 o
  -7   8   9      639.23      700.83     34.52 o
  -6   8   9       23.26       24.54     10.97 o
  -5   8   9      193.00      203.62     10.94 o
  -4   8   9      138.48      141.16      8.88 o
  -3   8   9     3076.88     3088.95    124.08 o
  -2   8   9     1451.11     1403.34     55.88 o
  -1   8   9      163.26      162.88      9.83 o
   0   8   9     1554.35     1410.59     68.94 o
  -7   9   9      170.17      191.76     12.52 o
  -6   9   9     2289.16     2153.62     93.50 o
  -5   9   9        2.45        8.19     10.50 o
  -4   9   9     1372.84     1310.36     53.58 o
  -3   9   9       66.68       72.62      8.19 o
  -2   9   9      607.68      596.83     29.19 o
  -1   9   9       69.49       80.78      9.66 o
  -7  10   9     4790.44     4658.49    494.67 o
  -6  10   9      141.72      128.07     13.18 o
  -5  10   9     1118.89     1088.97     44.64 o
  -4  10   9      762.81      718.89     32.54 o
  -3  10   9      434.00      429.92     23.85 o
  -2  10   9      724.29      681.39     34.71 o
  -1  10   9      447.92      435.18     10.51 o
  -7  11   9     1316.86     1311.40    172.06 o
  -6  11   9      519.28      553.93     28.57 o
  -5  11   9      879.88      851.88     47.13 o
  -4  11   9      134.92      138.64     10.23 o
  -3  11   9       42.84       45.73      8.49 o
  -2  11   9       15.96       14.90      9.68 o
  -1  11   9     4867.37     4611.37     89.95 o
  -6  12   9       37.10       41.66     10.87 o
  -5  12   9      361.14      324.53     16.46 o
  -4  12   9     2613.95     2450.75    161.09 o
  -3  12   9      670.33      669.63     33.59 o
  -2  12   9      799.39      735.68     16.98 o
  -1  12   9      305.50      268.55      9.63 o
  -6  13   9     4182.72     4031.27    343.33 o
  -5  13   9      492.96      455.14     35.84 o
  -4  13   9      157.37      155.62     11.29 o
  -3  13   9      281.45      242.28      9.21 o
  -2  13   9        0.91        9.44      8.88 o
  -5  14   9      759.61      749.78     61.23 o
  -4  14   9       36.61       35.28     11.26 o
  -3  14   9     1363.18     1230.97    127.20 o
  -4  15   9     1451.05     1299.64    110.19 o
  -6   0  10     1505.30     1489.84    100.26 o
  -4   0  10      548.28      523.87     46.16 o
  -2   0  10     4941.61     4306.17    593.02 o
  -7   1  10       20.06       18.71      9.41 o
  -6   1  10      318.01      293.94     10.39 o
  -5   1  10      243.05      217.38      9.04 o
  -4   1  10      388.52      362.50     20.22 o
  -3   1  10     1881.18     1778.21    122.25 o
  -2   1  10       72.02       68.04      8.28 o
  -7   2  10     3165.06     2872.80    168.37 o
  -6   2  10     1580.19     1470.73     61.54 o
  -5   2  10      252.26      249.75     13.68 o
  -4   2  10       45.02       38.88      9.08 o
  -3   2  10     2262.43     2158.24    151.23 o
  -2   2  10       11.51        7.74      8.15 o
  -7   3  10      462.59      443.41     25.11 o
  -6   3  10      327.05      304.65     17.91 o
  -5   3  10      109.60      112.67      8.98 o
  -4   3  10     1795.22     1729.50    110.13 o
  -3   3  10     1461.32     1410.34     91.74 o
  -2   3  10      952.20      846.17     65.42 o
  -6   4  10     2049.50     1869.57     94.89 o
  -5   4  10       92.65       86.84      9.21 o
  -4   4  10       82.21       89.58      8.73 o
  -3   4  10     1241.28     1170.67     89.89 o
  -2   4  10     4388.68     3949.63    290.20 o
  -6   5  10        3.79       12.70      9.30 o
  -5   5  10     3252.03     3046.32    163.30 o
  -4   5  10      669.12      630.61     24.87 o
  -3   5  10      643.35      597.57     52.05 o
  -2   5  10       96.07      102.80      8.62 o
  -6   6  10     3048.63     2833.81    134.05 o
  -5   6  10     1040.85      993.87     48.79 o
  -4   6  10      233.34      244.75     13.24 o
  -3   6  10     3385.54     3284.66    233.33 o
  -6   7  10       20.78       20.43      9.49 o
  -5   7  10       17.74       17.84      9.21 o
  -4   7  10     3178.78     2855.07    166.15 o
  -3   7  10      155.42      146.14      9.68 o
  -5   8  10       26.94       29.55      9.45 o
  -4   8  10     1113.46     1027.46     47.18 o
  -3   8  10      828.41      793.52     45.95 o
  -4   9  10      311.31      287.37     22.96 o
 
